# Supplementary material for: A DFT Study on FeI/FeII/FeIII Mechanism of the Cross-Coupling between Haloalkane and Aryl Grignard Reagent Catalyzed by Iron-SciOPP Complexes
Source: Molecules. 2020 Aug 8;25(16):3612. doi: 10.3390/molecules25163612 (PMC7465158; doi:10.3390/molecules25163612)
Supplement: Supplementary file 1 [file molecules-25-03612-s001.zip]

Archive with 3 entries (2 files):
- molecules-869756supp/
- molecules-869756supp/Coordinate-Final-V1-1.xyz
- molecules-869756supp/molecules-869756supp.pdf
