# Supplementary material for: A DFT Study on FeI/FeII/FeIII Mechanism of the Cross-Coupling between Haloalkane and Aryl Grignard Reagent Catalyzed by Iron-SciOPP Complexes
Source: Molecules. 2020 Aug 8;25(16):3612. doi: 10.3390/molecules25163612 (PMC7465158; doi:10.3390/molecules25163612)
Supplement: Supplementary file 1 [file molecules-25-03612-s001.zip › molecules-869756supp/Coordinate-Final-V1-1.xyz]

      21
S  (Substrate)    Charge,Multiplicity=0,1 E0=-2876.1252478 E0-LOW=-2846.3166215 ZPE-Corr=0.190696 G-Corr-298=0.156789 NImag=0         E0(cam-b3lyp)=-2876.0572197
C   -1.7920161069    1.5198755122    0.3953229051
C   -0.2875118248    1.352119077    0.0990879706
C    0.2783399105   -0.0242220144    0.4381554428
C   -2.7007416259    0.7350012015   -0.5685932566
C   -0.4026152832   -1.2385524564   -0.1933220994
C   -2.9701914236   -0.735428623   -0.188655039
C   -1.7891823728   -1.5032992408    0.4337356879
H   -2.010668124    1.2550407775    1.4389612301
H   -0.1174780396    1.5517307202   -0.9665433227
H    0.3464003447   -0.1592991018    1.5203809748
H   -0.4778618616   -1.1030023735   -1.2793866032
H   -2.2505851572    0.7785828809   -1.5697865008
H   -3.3086034108   -1.263960971   -1.0894299867
H   -2.013976516    2.5898776333    0.3006145773
H    0.2834208692    2.1036084024    0.6557635333
H   -3.6675543649    1.2458854453   -0.6564785825
H    0.2356750904   -2.1117326997   -0.0258588741
H   -3.8076849677   -0.7785580818    0.5200670766
H   -2.0033402958   -2.5767084166    0.3673778236
H   -1.7297943222   -1.2822597017    1.508115282
Br    2.2285814825   -0.0239209696   -0.120521239
      20
2R  (CycloHeptyl Radical)    Charge,Multiplicity=0,2 E0=-274.7113955 E0-LOW=-274.5384347 ZPE-Corr=0.185177 G-Corr-298=0.153456 NImag=0         E0(cam-b3lyp)=-274.5320471
C    14.8445401006    15.2480993116    2.5824569281
C    13.9646860844    15.3097284165    3.8418840481
C    12.538361141    14.8826084883    3.6768733797
C    14.3504085216    16.115708537    1.4085626666
C    11.9721851346    14.2643633011    2.4371366259
C    13.2611609191    15.4713825693    0.5350990873
C    11.9087421828    15.2204577812    1.2155214003
H    15.854318815    15.571603725    2.8663709221
H    14.4455361934    14.7061394214    4.6339919926
H    11.8682854732    15.0658323537    4.5146694991
H    12.5583637508    13.3788801612    2.1358695703
H    15.2055749944    16.3476042971    0.7596993177
H    13.6443668093    14.5134180153    0.1515284211
H    14.9441699995    14.2064758069    2.2455638423
H    13.9904776177    16.3420527607    4.2327624616
H    13.9906825109    17.0805085614    1.7966983967
H    10.9593369751    13.901799244    2.6507151103
H    13.0950091253    16.1079665429   -0.3450210351
H    11.2227190503    14.7906312789    0.4722632226
H    11.4689028314    16.1759261866    1.5334307925
      31
P1  (PhenylCycHeptane)   Charge,Multiplicity=0,1 E0=-506.575591 E0-LOW=-506.2631352 ZPE-Corr=0.281548 G-Corr-298=0.243531 NImag=0          E0(cam-b3lyp)=-506.2568224
C   -1.8111736582    1.5183123896    0.4004458571
C   -0.3134717857    1.3546635894    0.0889755946
C    0.3142421191   -0.0190241351    0.4157911915
C   -2.7317889413    0.7348574022   -0.5542493442
C   -0.4266296056   -1.23081604   -0.202228374
C   -2.9942695888   -0.7366739712   -0.1751853598
C   -1.8038662832   -1.5048904751    0.4311694433
H   -2.0148782902    1.2403646898    1.4444752818
H   -0.1579004037    1.5721814605   -0.9775167994
H    0.2611387206   -0.1464359955    1.5070337433
H   -0.5230400113   -1.1022783869   -1.2892491337
H   -2.2933685157    0.7812755332   -1.5607679752
H   -3.3440226631   -1.2632646077   -1.0734815881
H   -2.0488575449    2.5869535475    0.3196216771
H    0.2552361715    2.1167719729    0.6384893503
H   -3.7010609113    1.2441186916   -0.6309465316
H    0.2106046062   -2.1120402078   -0.0573648691
H   -3.8246828601   -0.7821201666    0.5424298869
H   -2.0249156365   -2.5778703321    0.3646580406
H   -1.7361570481   -1.2848794804    1.5055404119
C    1.7866353747   -0.023562425    0.0324466563
C    2.7842385615   -0.0887844909    1.0140000558
C    2.1856493961    0.0379943004   -1.3123769148
C    4.1385343517   -0.0927010184    0.6694936374
H    2.4963766482   -0.1383087452    2.0620673935
C    3.5363044884    0.0329832672   -1.6630777337
H    1.4315422391    0.0884626885   -2.094013162
C    4.5200971272   -0.0321075837   -0.6720916044
H    4.8936988044   -0.1445812191    1.4498124677
H    3.8215943856    0.0796041274   -2.7110997455
H    5.5722857535   -0.0361893792   -0.9440455538
      12
P3  (Benzene)    Charge,Multiplicity=0,1 E0=-232.4009991 E0-LOW=-232.2558329 ZPE-Corr=0.100745 G-Corr-298=0.073279 NImag=0
C   -1.3819746617    1.0492322564    0.0000571968
C    0.0157974832    1.0491665028    0.0004862831
C    0.7147435609    2.2595334156   -0.0000334954
C    0.0158719979    3.4700506047   -0.0010501121
C   -1.3818172249    3.4701159919   -0.001506883
C   -2.080804257    2.259677163   -0.0009279624
H   -1.925290789    0.1080781589    0.0004881226
H    0.5590128141    0.1079507828    0.0012699277
H    1.8014586349    2.259547456    0.0003159646
H    0.5593031887    4.4111384392   -0.0014687904
H   -1.9251447039    4.4112674027   -0.0022824761
H   -3.1675190432    2.259792826   -0.0012587754
      19
P2  (CycloHeptene)    Charge,Multiplicity=0,1 E0=-274.1382771 E0-LOW=-273.9651509 ZPE-Corr=0.176092 G-Corr-298=0.145730 NImag=0
C   -1.8431648959    1.4917891818    0.4524533494
C   -0.3234672036    1.3451152365    0.2319901563
C    0.2097283513   -0.0413325478   -0.0479887088
C   -2.6695332037    0.744289648   -0.6107657264
C   -0.4210891262   -1.2172959398    0.0577705528
C   -2.9390657396   -0.7425073495   -0.2811112233
C   -1.8371010895   -1.4345031755    0.5507250966
H   -2.1222181204    1.1539256413    1.4583044141
H   -0.0443058331    1.9761885245   -0.6262991455
H   -2.138519411    0.8165073884   -1.5689334515
H   -3.0897173942   -1.2931562385   -1.2184971949
H   -2.0809011913    2.5624283416    0.4209497995
H    0.2219529748    1.7754522932    1.0868698071
H   -3.6324646549    1.2481152141   -0.7611096197
H   -3.8788864973   -0.8294392006    0.2806467715
H   -2.0497913133   -2.5093762791    0.5845163884
H   -1.9108328256   -1.0885217855    1.5900990603
H    0.138066928   -2.1125850414   -0.2139415935
H    1.2440742455   -0.0557189116   -0.3960107326
      13
THF      Charge,Multiplicity=0,1 E0=-232.6300365 E0-LOW=-232.4594832 ZPE-Corr=0.117287 G-Corr-298=0.088888 NImag=0          E0(cam-b3lyp)=-232.5060428
C    1.0280540343    8.0973865363    8.1546552626
C    1.9048047568    6.3262462302    9.4253735338
C    1.4619012729    8.6561468126    9.5150559793
H   -0.0139977584    8.3297271743    7.904950288
H    1.6675799092    8.484614887    7.3468532511
C    2.5206341813    7.6298363873    9.9440823841
H    2.6505721246    5.5634056643    9.1733663096
H    1.2125655697    5.8968132934    10.1662387444
H    1.8442198348    9.6790323037    9.4486450375
H    0.620044144    8.6494436874    10.217604289
H    3.4724473206    7.8304145603    9.437908198
H    2.7023446275    7.6121904564    11.0227764754
O    1.1787711527    6.6703048869    8.2347133675
     165
12PhBr(Td)  Fe(II)BrPh(SciOPP) (Td)    Charge,Multiplicity=0,1 E0=-7206.2759878 E0-LOW=-7165.695742 ZPE-Corr=1.450801 G-Corr-298=1.335287 NImag=0          E0(OPBE)=-7206.2413214
Fe    2.2714944374    7.2537957802    8.3982006665
Br    1.5315974823    7.0571341293    6.1931652771
P    0.615716971    6.6790774168    9.6708635876
P    3.5148818355    6.4324127543    9.9830770552
C    1.1874235482    6.6782108584    11.4191180703
C    0.3628372544    6.7741990634    12.5431261812
H   -0.7117614616    6.8784272282    12.4225585676
C    0.9288843924    6.7537646034    13.8199163046
H    0.2909313549    6.8379374831    14.6951149101
C    2.3136766066    6.6366427166    13.9735900049
H    2.750344678    6.62978881    14.9682529288
C    3.1418509305    6.5399837581    12.8527085106
H    4.2189003641    6.4772838302    12.9772390184
C    2.582712134    6.5590107811    11.5708133162
C   -0.9499400994    7.6143739294    9.5643423501
C   -0.9304698262    8.8542737902    8.9301464613
H    0.0170884122    9.2502285849    8.5861017064
C   -2.1149540523    9.5768947806    8.7171132584
C   -3.312674213    8.9968192717    9.1415966531
H   -4.2432702602    9.5232945049    8.9673959186
C   -3.3704258377    7.7351649247    9.7675780707
C   -2.1706199752    7.0583910547    9.9832647712
H   -2.1700539779    6.0739207982    10.4335085515
C    0.0706332789    4.9517047173    9.3875984285
C    0.4369354433    3.9064767905    10.2374611472
H    1.0762926384    4.115354077    11.0844343537
C   -0.0260999906    2.6049164454    10.0067741979
C   -0.8635902967    2.3963672145    8.9025630283
H   -1.2419525535    1.3954289384    8.719840066
C   -1.2378992874    3.4248657395    8.0222483324
C   -0.7419362593    4.7052817636    8.2744441402
H   -1.0016145301    5.535576716    7.6301338246
C    3.8597211218    4.6366557264    9.7921470529
C    4.4847044544    3.8850702862    10.8001652972
H    4.711459108    4.36485461    11.7443117391
C    4.8395993851    2.5544380582    10.5789639034
C    4.5289888262    1.9900681334    9.3242817231
H    4.8079062307    0.9587886751    9.1455721322
C    3.8889048172    2.703893025    8.3094695971
C    3.5659325387    4.0464048525    8.5662616576
H    3.0894229645    4.6395015941    7.7914802261
C    5.168455784    7.1385324126    10.3207486908
C    6.3075210122    6.5130028815    9.8011281279
H    6.1940471152    5.5818033617    9.2618002443
C    7.576940087    7.069905306    9.9868201389
C    7.6604921791    8.275989607    10.6966439626
H    8.6382521564    8.724198025    10.8420260808
C    6.5383140606    8.9297238352    11.2281971806
C    5.2842307951    8.3454417996    11.0205563803
H    4.3867660733    8.8229433455    11.3912785822
C   -2.0335971251    10.9403642519    8.0125609665
C   -3.4173356783    11.587126326    7.8246014432
H   -3.9149755677    11.7670285388    8.7846022676
H   -4.0757242468    10.9650466094    7.2071995219
H   -3.3063449615    12.5542987986    7.3220057824
C   -1.3875313286    10.7543024217    6.6187041493
H   -0.3732151366    10.3475814172    6.6882530723
H   -1.3262685421    11.7188605328    6.1005312149
H   -1.9820966391    10.0706065548    6.0019078302
C   -1.1564702264    11.8934899935    8.8588332614
H   -1.5952546499    12.045780214    9.8521596436
H   -1.0778492668    12.8707526269    8.3670394378
H   -0.142344221    11.503622569    8.9948280673
C    0.3432411745    1.4304848265    10.9294280346
C    1.2144009352    1.8805034043    12.1174275055
H    0.6998588601    2.6212560221    12.7405103372
H    2.1637895197    2.3106960261    11.7818159378
H    1.444333463    1.0165537324    12.7508425826
C   -0.9470825205    0.7908755639    11.4921323248
H   -1.5235495216    1.5217155533    12.0712806618
H   -0.696925084   -0.0481524375    12.1524974125
H   -1.5940291159    0.4059000818    10.6969090011
C    1.1335479076    0.3750456653    10.1223876485
H    0.5519388734   -0.0076941661    9.2766281928
H    1.3952717527   -0.4764738161    10.7625773968
H    2.0607156756    0.8063918871    9.7319956962
C   -2.194031968    3.1352756248    6.8534856798
C   -2.4793993401    4.3938915144    6.0126589765
H   -2.9597684747    5.1798510097    6.6073843335
H   -3.1560553247    4.1403798323    5.1890867916
H   -1.5626934852    4.807590602    5.5772806577
C   -1.5768978419    2.06333125    5.9270715645
H   -1.3658752374    1.1324604727    6.4638932265
H   -0.6372130166    2.4214730997    5.4933782425
H   -2.2664379551    1.8287996358    5.1071759812
C   -3.5366848527    2.6178753327    7.4213523735
H   -3.4062408735    1.6960188981    7.99802996
H   -4.2391205925    2.407366649    6.6058918767
H   -3.9935717217    3.3659262575    8.0806625808
C    5.5993837566    1.7160078922    11.6208179753
C    4.8399814879    0.4002226609    11.9064910811
H    5.3983367859   -0.2057403922    12.6298649842
H    4.7053436188   -0.202887989    11.0029197241
H    3.8488952208    0.6037914854    12.3243108395
C    5.7773669337    2.4664316309    12.9536149969
H    6.3023341376    1.8251665924    13.6700343158
H    4.8122650199    2.7413044219    13.3949017093
H    6.371820022    3.3788625295    12.8299677062
C    7.0021231101    1.3863831669    11.0568121267
H    7.5729647447    0.7905622384    11.7792317361
H    7.5646332588    2.3049266944    10.850877655
H    6.9384824217    0.8147383105    10.1247733407
C    3.551544266    2.1069116019    6.9348254808
C    4.3234464449    2.8910071163    5.8467833043
H    4.0955142996    2.4846544126    4.8541040291
H    5.4056021713    2.817944618    6.0070113415
H    4.0533890497    3.9523373894    5.8430494586
C    2.031977994    2.2351982092    6.6803611488
H    1.4606661973    1.6630220349    7.4171485296
H    1.7849476035    1.8529704553    5.682784657
H    1.6861109474    3.2719043219    6.7379999156
C    3.9355592134    0.6201245234    6.830620665
H    3.4075125479    0.0133885552    7.5753975746
H    5.0129676277    0.4669515019    6.9618231245
H    3.6651525193    0.2395590615    5.8395022929
C    6.708697041    10.2603404047    11.9805610792
C    7.7903738587    10.1181182397    13.075704316
H    8.7697589547    9.8568785839    12.6623500199
H    7.5120633904    9.3436180192    13.8000342105
H    7.9034361745    11.0654442681    13.6160364962
C    7.1372545212    11.3446096606    10.9642160247
H    8.0822410047    11.0827696732    10.4752302465
H    7.2722642235    12.3095512933    11.4685957148
H    6.3734425264    11.4644728115    10.1877134819
C    5.4027699206    10.7152407062    12.6596824829
H    4.6127149492    10.9163562503    11.9301933911
H    5.5830809675    11.6411775858    13.217637721
H    5.0357884239    9.9628162056    13.3680911567
C   -4.7344320061    7.1281577486    10.1369598455
C   -5.4846774597    8.0756920614    11.1003439868
H   -4.9151586694    8.2189471096    12.0259154496
H   -6.4624394823    7.6539571444    11.3623870233
H   -5.6559473517    9.060933568    10.6541810247
C   -4.5966649345    5.7536744055    10.8187076916
H   -5.5905788314    5.3653650427    11.0665846512
H   -4.1088784162    5.0222986456    10.1635295818
H   -4.022642925    5.8169162253    11.7504470055
C   -5.5631312811    6.9399658095    8.8438137687
H   -5.7318752528    7.8903038851    8.3265617338
H   -6.5429002482    6.5070328646    9.0790566739
H   -5.0488808062    6.2650134176    8.1490923594
C    8.8544889825    6.3937907024    9.461006844
C    9.7876177998    6.0764715559    10.6529236954
H    9.2965851974    5.3964052564    11.3589578197
H    10.0718273135    6.9816988753    11.1996760477
H    10.7075269755    5.5960779303    10.2985046144
C    9.5750542954    7.3477036113    8.4808123196
H    9.8490862383    8.2925974493    8.961623028
H    8.9340998551    7.5802327868    7.6226876925
H    10.4950351155    6.883243618    8.1058309152
C    8.5561342299    5.0748739492    8.7224763742
H    9.4937133753    4.6311155973    8.3698439856
H    7.914471297    5.2330488028    7.8481782131
H    8.0674701016    4.3430475905    9.3767885769
C    2.6498092342    9.0219955238    9.0173514325
C    2.1162720367    9.7803362331    10.0779836162
H    1.4128067012    9.3225950396    10.7691038572
C    2.4570646596    11.1225779447    10.2762975543
H    2.012145295    11.6745336865    11.1019683808
C    3.36994841    11.7522123503    9.4261413708
H    3.6417156099    12.7930862193    9.5815939624
C    3.9313172163    11.0215604342    8.3741875644
H    4.6448179195    11.4955171495    7.7030602488
C    3.5695476298    9.6872139958    8.1742695197
H    4.0223333226    9.1542468578    7.3359215037
     165
12PhBr(SqP)  Fe(II)BrPh(SciOPP) (SqP)    Charge,Multiplicity=0,1 E0=-7206.2655066 E0-LOW=-7165.6851602 ZPE-Corr=1.450257 G-Corr-298=1.331402 NImag=0           E0(OPBE)=-7206.2025935
C    18.6027062619    9.0279596212    13.4189984276
C    17.3171134317    8.9383174027    12.5778042749
C    19.8180205761    9.3182185963    12.5085515973
C    16.4520960469    7.839515762    12.6541074294
C    15.2668298437    7.813770139    11.9104742183
C    14.9448949512    8.8752151253    11.0569539829
C    15.784940269    9.9870348267    10.9555236376
C    16.9555699049    9.9954271437    11.7298252165
C    18.4464849494    10.1780130031    14.4414051163
C    18.8816771087    7.7244381546    14.1921749182
P    14.216029185    6.3235820499    11.884170584
C    12.4822621654    6.8876822849    11.9602016635
C    11.5345856824    6.0186756689    11.4086391636
C    10.1775443788    6.3482105097    11.3943940771
C    9.8061559444    7.5764752115    11.9615863192
C    10.7309306552    8.4764976375    12.513820914
C    12.082161653    8.10899045    12.5093732804
C    10.2472752218    9.8258923923    13.0718802564
C    9.2416054662    9.5768213105    14.2195266474
C    11.4060298701    10.6796497854    13.6207651346
C    9.55564785    10.6237380507    11.9415528797
C    9.1220988074    5.4255877619    10.7629391595
C    9.7606176712    4.1952054267    10.0883107108
C    15.4598815257    11.1699004482    10.0292476368
C    15.3440008339    12.4630085964    10.8684076109
Fe    14.6810603876    4.8540377801    10.1758659764
C    14.9396472586    3.4236161004    8.849902672
C    16.1791413051    2.917117092    8.4105560185
C    16.2720879468    1.8581669136    7.5004648281
C    15.1127793606    1.2517374827    7.0081535753
C    13.866352233    1.7252758016    7.430211688
C    13.7907123718    2.7943135158    8.3273628527
P    15.3815380088    3.5012199382    11.8017095783
C    14.4474542701    1.9357931973    11.8574263131
C    14.867317767    0.8235057629    11.1221426137
C    14.0740641139   -0.3269280709    11.0616764249
C    12.8347722275   -0.3025650167    11.7191453751
C    12.370356881    0.8105115716    12.4354838432
C    13.2043771489    1.9312186079    12.5020328898
C    14.5133493115   -1.5853957563    10.2952549245
C    14.5124702965   -2.7972703864    11.2556018869
C    10.9926780385    0.7702846729    13.1183553284
C    10.6595680081    2.0919298658    13.8372796137
C    14.5317383738    5.5208985585    13.5086207142
C    14.2606007083    6.1268215574    14.74403094
C    14.5471013999    5.4510241082    15.928126758
C    15.1069495479    4.1672868959    15.8880726206
C    15.3745529873    3.557971639    14.6642146192
C    15.0853892114    4.2318882096    13.469113941
C    8.3362140972    6.2050808648    9.6832664161
C    8.1489014075    4.9389547153    11.8607884452
C    14.1345896228    10.9644990435    9.2704898376
C    16.5946015865    11.324967881    8.9900835134
C    17.164054161    3.105267118    11.8018667385
C    18.0172108725    4.0685142879    11.2501741964
C    19.4002073874    3.8694731996    11.215230152
C    19.894792474    2.6724187411    11.7535606659
C    19.0697743041    1.6879581646    12.3182053126
C    17.6907691005    1.9276359077    12.3418263223
C    20.359368784    4.8957287361    10.5902843912
C    19.6127364435    6.123455147    10.0339147424
C    19.6866749411    0.3876501178    12.8601276976
C    20.3884833883   -0.3573827455    11.7006013072
C    21.1277700825    4.2297353754    9.4251331002
C    21.3653974479    5.3767198252    11.661304193
C    20.7194599751    0.7250310475    13.9601362887
C    18.6284830501   -0.5540878331    13.4657885743
C    15.9294070872   -1.44390528    9.7046990608
C    13.5249393596   -1.8393830082    9.1336738127
C    9.899426878    0.5056591031    12.0569477734
C    10.9751735413   -0.3668649836    14.1662626667
H    13.8257084661    7.1220295544    14.7757900207
H    14.3358869749    5.9209403288    16.8844548925
H    11.8752735182    5.093216756    10.9596693848
H    8.7565907556    7.8527244139    11.9561319929
H    12.8362423792    8.7770151512    12.9058659141
H    14.0414826616    8.8076497432    10.4668546013
H    17.6110419331    10.8585044401    11.6681702491
H    16.6888504384    7.000389616    13.2957673808
H    7.5927817714    5.5512543579    9.2118572731
H    9.0119240679    6.5743679558    8.9037614469
H    7.803367889    7.0640484871    10.1039686656
H    8.682164606    4.3723031147    12.6325757086
H    7.3812903607    4.2864556265    11.4273637276
H    7.6413487686    5.77828105    12.3487300271
H    10.3064211697    3.5706055963    10.8042048092
H    10.4567567056    4.4868380735    9.292951067
H    8.9781184236    3.5734414236    9.6398955316
H    9.7131231901    9.0155520183    15.0345471132
H    11.0141898882    11.628175123    14.0041310285
H    11.9260556221    10.1782424209    14.4452068386
H    9.2041155281    11.5909812042    12.3204259763
H    8.6907826899    10.0890031738    11.5351648102
H    10.252916309    10.8112099145    11.1167319998
H    13.9479259109    11.8247900106    8.6182012518
H    13.2839629338    10.877733128    9.9571147854
H    14.1590180669    10.0664951954    8.6431143657
H    16.3800668273    12.1627156248    8.3156636738
H    16.692708715    10.4151761905    8.3868909507
H    17.5604812088    11.5187169236    9.4686159308
H    15.1241975726    13.3188011679    10.2188304301
H    16.2705907539    12.6828384656    11.4094140363
H    14.53586161    12.3768312151    11.6046401523
H    17.592966689    9.9956881917    15.1046308221
H    18.2853922005    11.139539589    13.9420919726
H    19.3486065604    10.2648074271    15.0591757847
H    15.8022846448    2.5596512192    14.634715705
H    15.3298615794    3.6437492083    16.8133857447
H    17.5893466292    4.9693420851    10.8262433335
H    20.9650890749    2.4945141576    11.7210360191
H    17.0153245542    1.1910849298    12.7574034258
H    15.8060051849    0.8727064688    10.5867853656
H    12.2033431047   -1.1837410539    11.6654016543
H    12.8969028784    2.8122970741    13.0516271587
H    21.8127728401    4.9509221556    8.9637347656
H    20.434002225    3.8748917124    8.6544444086
H    21.7213503288    3.3744369511    9.7647301769
H    20.8477580618    5.8631714361    12.4953126736
H    22.0643307119    6.1006686736    11.2259749501
H    21.9531153504    4.5467023434    12.0677746011
H    19.0401201961    6.6432333129    10.8099954153
H    18.9206751986    5.8496365502    9.228955704
H    20.334282082    6.8367280252    9.620778362
H    20.2425595821    1.2560027014    14.7920984662
H    21.5303415102    1.3546415748    13.5793943983
H    21.1680272958   -0.1949314445    14.3536611037
H    19.1165188644   -1.4597533843    13.8419097196
H    17.8840724647   -0.8644541151    12.7230693526
H    18.1013275162   -0.0875007512    14.306029916
H    20.8389194524   -1.2881798333    12.0655073931
H    21.1837897834    0.2470112185    11.2517977964
H    19.6705499686   -0.6097771798    10.9116245506
H    16.2039730316   -2.3704882215    9.188029693
H    16.6777210231   -1.2658977845    10.4869141057
H    15.9875957592   -0.6259858026    8.9793390768
H    13.8181672386   -2.7361340387    8.5740831652
H    13.5187291422   -0.9881377004    8.4444165206
H    12.5029910777   -1.9904722191    9.4983259136
H    14.8299409731   -3.7016848891    10.7228334718
H    13.519338955   -2.9901980241    11.6745823443
H    15.2043890571   -2.6321878675    12.0901074757
H    8.9115685271    0.4718841568    12.5320631252
H    10.0550271791   -0.4477090638    11.5414874989
H    9.8865984019    1.2980304733    11.3006338416
H    11.7400826254   -0.2001992392    14.9335202915
H    11.1637404035   -1.3433455127    13.7078614101
H    9.9977044365   -0.4122536809    14.6614129493
H    9.6651960356    2.0228598065    14.2919018497
H    10.6489035803    2.9429203487    13.1467603447
H    11.376342309    2.3120949886    14.636711765
H    17.2496984708    1.5006920378    7.1811260988
H    12.9549137888    1.2649555968    7.0525350671
H    18.9730219237    6.8648791462    13.5181541268
H    20.7301915762    9.393718353    13.1124196524
H    8.8826826602    10.530949883    14.6236489168
H    8.3691123213    9.0087587366    13.8800621914
H    12.1419124341    10.9151995031    12.8427917478
H    19.8231717696    7.8178273624    14.7445987893
H    18.0928327505    7.5026003512    14.919978423
H    19.9610497765    8.5178906189    11.7754965648
H    19.7047869246    10.2594063734    11.9609860402
Br    13.925597346    6.4430901249    8.5126599651
H    12.8049608686    3.1507771363    8.6289657023
H    15.1788976398    0.4235303625    6.306503177
H    17.1009353344    3.3524271499    8.7933128577
     165
32PhBr(Td)  Fe(II)BrPh(SciOPP) (Td)    Charge,Multiplicity=0,3 E0=-7206.2783971 E0-LOW=-7165.6982372 ZPE-Corr=1.450793 G-Corr-298=1.332205 NImag=0           E0(OPBE)=-7206.2228823
Fe    2.183295487    7.4441545825    8.1384739118
Br    1.9969337851    6.2679022586    6.0707720372
P    0.6168941254    6.8121288923    9.5197373767
P    3.6325418312    6.4164262684    9.8005940252
C    1.2925719269    6.8138286827    11.2358301714
C    0.5030122662    6.989343247    12.3774801055
H   -0.5730589998    7.0993240664    12.2786881395
C    1.0968963079    7.0400284034    13.6402853229
H    0.4787095107    7.1823089488    14.522188222
C    2.4835528929    6.9245324169    13.7683389197
H    2.9463610643    6.9777398373    14.749751442
C    3.2791361796    6.7469317143    12.6348017876
H    4.3585806254    6.6792692966    12.7350464592
C    2.6924620963    6.6812586577    11.3653882571
C   -1.014278245    7.6494316071    9.6054557416
C   -1.1020743467    8.9968893506    9.2596917166
H   -0.1993594484    9.5245063002    8.9816354551
C   -2.3359020662    9.6667733699    9.2527111501
C   -3.4760481283    8.9316851597    9.5882758207
H   -4.4429917099    9.4199097058    9.5703835286
C   -3.4255522723    7.5677039533    9.9362911581
C   -2.1786842461    6.9425417315    9.9506823971
H   -2.0972118633    5.8933670972    10.2012147658
C    0.1364709474    5.0685178209    9.2242682811
C    0.4098994405    4.0336435829    10.1193415703
H    0.9545963796    4.2530046941    11.0279601226
C   -0.025954514    2.7289705458    9.8503381267
C   -0.730831868    2.5060479531    8.6598401524
H   -1.0845965655    1.5021007495    8.4471920748
C   -1.0029217279    3.5244117713    7.7314597438
C   -0.5562640222    4.8097352474    8.0361863294
H   -0.7474280335    5.6329016556    7.3607103471
C    3.8914160318    4.601803338    9.7467062753
C    4.3630253371    3.8814823055    10.8574252636
H    4.4843069625    4.3960997991    11.8023312519
C    4.6974876995    2.5323199228    10.7398132383
C    4.5241648829    1.9202746005    9.4816384363
H    4.7928578295    0.8761232937    9.3805301868
C    4.0241099231    2.6010223432    8.3699568599
C    3.7170517618    3.9633418614    8.5231451711
H    3.339768868    4.5359271985    7.6839214379
C    5.3148005748    7.0689696795    10.1299976082
C    6.4459490221    6.2959790304    9.8412264327
H    6.3127947241    5.2864085356    9.4776107255
C    7.7339714537    6.8096907804    10.0262066983
C    7.8499579432    8.1213613301    10.5045069626
H    8.8431106705    8.5301255239    10.6616054634
C    6.7388937594    8.9308134237    10.7874617154
C    5.4651268534    8.3870808602    10.5851664984
H    4.578956584    8.9797270392    10.7765296966
C   -2.369661523    11.1579368896    8.8776306296
C   -3.8022924296    11.7187397507    8.8330786057
H   -4.2978307829    11.6461595431    9.8079952851
H   -4.4196227826    11.1952168977    8.0937867327
H   -3.7742352023    12.7779408744    8.5541841441
C   -1.7249957138    11.3568561552    7.4849230442
H   -0.67351444    11.0517635382    7.4718210294
H   -1.7652488671    12.4154056621    7.2006973237
H   -2.2577896185    10.7775663389    6.7219469643
C   -1.5615669247    11.9552664265    9.928797097
H   -1.9981941295    11.8367556141    10.9275544339
H   -1.5653433224    13.0234367004    9.6788936558
H   -0.5184651015    11.6254026231    9.971791996
C    0.2242103    1.5649494443    10.823165807
C    0.9826992719    2.0192557311    12.084630873
H    0.4205196135    2.7746872525    12.6460442714
H    1.965427587    2.435226793    11.8384561033
H    1.1378698855    1.162303767    12.7495852527
C   -1.1316962785    0.9678330378    11.2662192713
H   -1.7438169027    1.7253115003    11.7698343525
H   -0.9714822403    0.1376881843    11.9649283864
H   -1.7054964655    0.5823276793    10.4169295633
C    1.0621947259    0.4756701874    10.114816507
H    0.5492541858    0.0813656839    9.2307070575
H    1.2505112348   -0.3637493353    10.7954006218
H    2.0274031709    0.8795372031    9.7939476386
C   -1.8102843491    3.2266993083    6.4578258808
C   -1.8615806388    4.4442780617    5.514371025
H   -2.4041786039    5.2845015034    5.9630772133
H   -2.383380782    4.1724255768    4.589941311
H   -0.8550323844    4.7899519409    5.2514784651
C   -1.1741832699    2.0516284397    5.6822606569
H   -1.1122638349    1.1414614382    6.2875531927
H   -0.1620304833    2.307946639    5.3537178715
H   -1.7744283522    1.8194057318    4.7943482596
C   -3.2544365852    2.8536829832    6.8664574728
H   -3.2729635638    1.964205259    7.5059667738
H   -3.8625628325    2.6451324955    5.9775986955
H   -3.7263313319    3.6757765124    7.4184775787
C    5.3000714881    1.7250396391    11.9031026706
C    4.5287105259    0.4002162478    12.101893776
H    4.9706547941   -0.1691448687    12.9280758026
H    4.5599217943   -0.2348876982    11.2109552418
H    3.4783463901    0.5906693041    12.3412376911
C    5.2613584444    2.5043062556    13.2310700926
H    5.6701718453    1.8830010992    14.0354766187
H    4.2367707674    2.7800956792    13.5066664391
H    5.8627768015    3.4190781224    13.1847231621
C    6.7759876418    1.4073867276    11.5647271921
H    7.2341306342    0.8181562701    12.3684859899
H    7.355728663    2.3302188158    11.4457192612
H    6.8604674006    0.8343457779    10.635016994
C    3.8343064861    1.9439022585    6.9954465501
C    4.8493303934    2.5649243879    6.007032285
H    4.7286670594    2.1234858277    5.0101140483
H    5.8787354349    2.3856224393    6.3395428242
H    4.7054334795    3.646833841    5.9162595246
C    2.3988732465    2.2132136119    6.4876406712
H    1.6533926665    1.8500989462    7.202569083
H    2.2399673731    1.6974460385    5.5327289947
H    2.2117799085    3.2790096547    6.3232571588
C    4.0546325043    0.4208594787    7.0387260681
H    3.3616242143   -0.0661214482    7.7349249964
H    5.077963384    0.1607930278    7.333116108
H    3.8822758046   -0.0034292359    6.0434451578
C    6.9551429752    10.3649618961    11.3005332077
C    7.7653388523    10.3226672386    12.6170133221
H    8.745278922    9.8535218613    12.4797955499
H    7.2264584037    9.7584930492    13.3871377371
H    7.9316224069    11.3397417207    12.9920840904
C    7.7381148157    11.1721638136    10.2388592695
H    8.715632009    10.7264243117    10.0267002157
H    7.9063646915    12.1975310607    10.5899746313
H    7.177752174    11.2203314728    9.2981169865
C    5.6272826715    11.0933523288    11.5730714565
H    5.0181917341    11.1840426642    10.6684692757
H    5.8313379947    12.1053483225    11.9408735683
H    5.0296973407    10.5772393391    12.3336943835
C   -4.7262128767    6.8078985761    10.2481662778
C   -5.456378925    7.4878853092    11.428863014
H   -4.8335256146    7.4751196293    12.3308644908
H   -6.3911170861    6.9593689818    11.6511023261
H   -5.7076175879    8.5305202974    11.2077615643
C   -4.4676931615    5.3360693543    10.622985331
H   -5.4200229823    4.8394734028    10.8393024521
H   -3.984282099    4.7858207036    9.8072344411
H   -3.8369917029    5.2480495076    11.5152169491
C   -5.6343172002    6.8324389887    8.9960378681
H   -5.8893205251    7.8551342433    8.6988868136
H   -6.5707018113    6.2972835879    9.1951184654
H   -5.1366329776    6.3486285988    8.1474138735
C    8.9959754272    5.9736695882    9.7514443775
C    9.7590794037    5.7673030435    11.0807122824
H    9.1359838313    5.230664705    11.8059521448
H    10.0534626163    6.7216351427    11.5304982203
H    10.6694603361    5.1797042517    10.9110622548
C    9.9048004884    6.716062466    8.7447818383
H    10.2210166282    7.6941107223    9.1219632354
H    9.3839246008    6.8739318205    7.7935277466
H    10.8086467591    6.1275772443    8.5467296153
C    8.6630400113    4.5885405338    9.1649444905
H    9.59014994    4.0353793371    8.9785423149
H    8.1253405003    4.6697165943    8.2133345222
H    8.0529947301    3.9897683141    9.8506104251
C    2.2259379766    9.297455362    8.7408860347
C    2.1809053154    9.927768966    9.9986685179
H    2.0200276584    9.3351996335    10.8951091297
C    2.3289025738    11.3109197555    10.1310783333
H    2.2945483938    11.7668403284    11.1179910236
C    2.5175002294    12.1107315535    8.9990799306
H    2.6243324052    13.1875449265    9.1009727421
C    2.5615046495    11.5145563454    7.7373686354
H    2.7033217769    12.1264632138    6.8494550939
C    2.4181864068    10.1271841092    7.6162716616
H    2.4477898257    9.6948211156    6.6141478409
     165
32PhBr(SqP)  Fe(II)BrPh(SciOPP) (SqP)     Charge,Multiplicity=0,3 E0=-7206.2852639 E0-LOW=-7165.7059714 ZPE-Corr=1.450037 G-Corr-298=1.329832 NImag=0            E0(OPBE)=-7206.2273046
C    18.6261408709    9.0233859001    13.4855996406
C    17.3561112641    8.9302319717    12.6212354738
C    19.8625411969    9.2728642799    12.5914518805
C    16.483255352    7.8370412922    12.6912313348
C    15.311866338    7.8126845734    11.9256950541
C    15.012866618    8.8686425141    11.0570211097
C    15.8629567144    9.9730123973    10.9589435738
C    17.0187993273    9.9805767874    11.7548330407
C    18.4676219688    10.2020469294    14.4746790169
C    18.8710909575    7.7375240661    14.2983749255
P    14.2465970789    6.3339374657    11.8895474293
C    12.5171736373    6.9139413962    11.9482171384
C    11.5672230293    6.0424782228    11.4045856948
C    10.2098237677    6.370711315    11.3989058388
C    9.8418389657    7.6036157397    11.9582402283
C    10.7700794901    8.5078410503    12.4978130997
C    12.1209623662    8.1391618952    12.491194594
C    10.2902504962    9.8624022634    13.0466199385
C    9.2811722318    9.6256126804    14.1938896016
C    11.4509096754    10.7159737195    13.5920086951
C    9.6040617899    10.6545016047    11.9089489205
C    9.1488110931    5.4382730195    10.7922867848
C    9.7812681972    4.1993970332    10.1278065335
C    15.5624068885    11.1482196308    10.014667226
C    15.4261660323    12.4477096543    10.8409691596
Fe    14.700590683    4.8497641887    10.1780604811
C    14.9535687818    3.395926175    8.8622690502
C    16.1897707073    2.8653127586    8.4438729451
C    16.2734788705    1.7934703831    7.547975829
C    15.1092190852    1.2004019041    7.0511523091
C    13.8664018065    1.6990266697    7.4540029362
C    13.7986899257    2.7805771977    8.3368893278
P    15.3081753493    3.4687492709    11.8285314261
C    14.3944463059    1.8935682527    11.874611461
C    14.8391130094    0.7864409987    11.1457260604
C    14.0665582281   -0.377741192    11.0827533415
C    12.8222104705   -0.3729580105    11.7305707118
C    12.3341010607    0.7334045814    12.4421645941
C    13.1477367658    1.8686611285    12.5120614642
C    14.5337981959   -1.6291072728    10.3205842781
C    14.5256365134   -2.8465106188    11.2736069536
C    10.950091273    0.6721716047    13.1103206768
C    10.605275521    1.9750320199    13.857000157
C    14.5215274753    5.5252184544    13.5187279253
C    14.272127816    6.1494874493    14.7494892361
C    14.5055858927    5.4616411336    15.9385036315
C    14.9866163335    4.1462082605    15.9078766243
C    15.2325336407    3.5188144281    14.6884473322
C    15.0005449645    4.206815579    13.4890217665
C    8.346989664    6.2011410687    9.7127240785
C    8.1913015146    4.9644519604    11.9096632777
C    14.2562314867    10.9375223837    9.2250507262
C    16.722049357    11.2947451064    9.002424035
C    17.0977384222    3.1054128641    11.8299166994
C    17.9143522872    4.0990753145    11.2782253099
C    19.2992954004    3.9371209188    11.2015843162
C    19.8363198569    2.7447092319    11.7093155778
C    19.0495233606    1.7332623199    12.2822405109
C    17.6645979668    1.934420733    12.3407137938
C    20.2072926891    4.9941210241    10.5530519461
C    19.409173818    6.2147970847    10.0541289281
C    19.7129562054    0.4423926953    12.791732651
C    20.3889226471   -0.2784260843    11.6018489331
C    20.9293237277    4.3620781516    9.3403678448
C    21.2547661596    5.4770691164    11.5820893413
C    20.776592585    0.7936569221    13.8575269731
C    18.6965711026   -0.5250890121    13.4269574887
C    15.960119805   -1.471353513    9.7595326395
C    13.5704633621   -1.8852155841    9.1383197711
C    9.8713183071    0.4320483091    12.0285844489
C    10.9226563873   -0.4891232203    14.1309037865
H    13.8951123818    7.1682274553    14.7736025833
H    14.3120118552    5.9462532594    16.8912118337
H    11.9087542276    5.1172329508    10.9562985803
H    8.7919353304    7.8790314764    11.9574240551
H    12.8765619103    8.8084081653    12.8828230127
H    14.1198345501    8.8028470692    10.4511560212
H    17.6825373814    10.8375029876    11.6973694041
H    16.702286504    7.0013369639    13.3435759608
H    7.5993975252    5.5394305648    9.2592289634
H    9.0118391459    6.5621664235    8.9200540437
H    7.8172286488    7.0642333335    10.1289664082
H    8.736600144    4.4111773775    12.6828095654
H    7.420979465    4.3024961775    11.4957513125
H    7.6867681576    5.8089944466    12.3917066185
H    10.3369882933    3.586579507    10.8465101187
H    10.4668993179    4.4808870325    9.3197939148
H    8.9945253376    3.5698247757    9.6978788875
H    9.7486468978    9.0689033402    15.0143522845
H    11.061595213    11.6680094226    13.9691423714
H    11.9680673941    10.2175225703    14.4199745665
H    9.253706197    11.6251690935    12.2801315118
H    8.7395982549    10.1184958065    11.5037907859
H    10.3044140649    10.8346968311    11.0851045421
H    14.0889433943    11.7905131029    8.5580996717
H    13.3877895285    10.8612173139    9.8902900928
H    14.2944760525    10.0318759186    8.6094669797
H    16.5238136532    12.1268123994    8.3161686561
H    16.8342705641    10.3799636883    8.4093596681
H    17.6762710841    11.49273067    9.5021137441
H    15.2162013142    13.2974466825    10.1802124137
H    16.3412586894    12.6753731706    11.3981261383
H    14.6039159697    12.3644817501    11.561745213
H    17.5991944785    10.0493596269    15.1259102148
H    18.3307445128    11.1528319224    13.9482830373
H    19.3592247102    10.2918822074    15.1070685153
H    15.5968592864    2.4954894004    14.6653175439
H    15.1656314834    3.612329499    16.8367930695
H    17.4481028364    4.9948209375    10.8846579542
H    20.9091694485    2.5915096521    11.6452639139
H    17.0170171255    1.1746126095    12.7590563669
H    15.7792196524    0.850921213    10.6150698472
H    12.2051943947   -1.2641330585    11.6716021351
H    12.8206831537    2.7458171339    13.0572885664
H    21.5823568703    5.1009989606    8.860824444
H    20.2044674473    4.0120386828    8.5963931995
H    21.5488448434    3.5087948194    9.6357612112
H    20.7690329849    5.9323973721    12.4520891274
H    21.9132336619    6.2275702677    11.1288966137
H    21.8821025357    4.6535804134    11.9396842203
H    18.8608784637    6.7092868427    10.8636385901
H    18.6864878462    5.9396685357    9.2768820416
H    20.0954326578    6.950618075    9.6212574134
H    20.3180519192    1.3086863665    14.7095600339
H    21.5609121173    1.4424146655    13.4541228011
H    21.2574375389   -0.1194128748    14.2280040428
H    19.215563554   -1.4220158645    13.7820378079
H    17.9350761945   -0.8479241818    12.7073712253
H    18.1875065378   -0.0726942719    14.2858552543
H    20.8750391617   -1.2001598383    11.9432968953
H    21.1519708905    0.34845059    11.1287004454
H    19.6488716516   -0.5435103085    10.8378185859
H    16.2551154469   -2.3935849085    9.2463937088
H    16.6901685012   -1.2874426781    10.557492915
H    16.0247059143   -0.6513923149    9.0375023554
H    13.8817033273   -2.7767402845    8.580152911
H    13.5709618777   -1.0304745973    8.4533755215
H    12.5428668586   -2.0458090094    9.4826113703
H    14.8586001983   -3.7449486074    10.7403551021
H    13.5273319021   -3.0494951197    11.6747556346
H    15.2025986595   -2.6817913536    12.12037518
H    8.8774838914    0.3797721768    12.4894905785
H    10.0399589651   -0.5054189231    11.4884578652
H    9.8647012149    1.2461190263    11.2952286054
H    11.6784105167   -0.3392114969    14.9105935382
H    11.1175034046   -1.4549464187    13.6533448768
H    9.9396897314   -0.546989695    14.6135575567
H    9.6111972157    1.8877153844    14.3090711477
H    10.5870914501    2.8397811457    13.1840764408
H    11.3203240633    2.1838225825    14.6610703
H    17.2480804215    1.4163412105    7.2425011195
H    12.9515117915    1.2487759777    7.072734467
H    18.9680721301    6.8592912323    13.6497588197
H    20.7638572085    9.3534052374    13.2108769389
H    8.925219541    10.5841492125    14.590008715
H    8.4069950806    9.0585933237    13.8571449885
H    12.1886637683    10.9444412174    12.8136969877
H    19.8004344841    7.8346136183    14.870326519
H    18.0624330396    7.5443687167    15.0125536868
H    20.0091593389    8.4509663441    11.8837352016
H    19.7719662835    10.1999824819    12.0162660107
Br    13.9711346447    6.4449824026    8.5160652349
H    12.8164137562    3.1569313384    8.623744556
H    15.1690298916    0.3628448569    6.360150509
H    17.1150439386    3.2899242611    8.8299230664
     165
52PhBr(Td)  Fe(II)BrPh(SciOPP) (Td)     Charge,Multiplicity=0,5 E0=-7206.3034599 E0-LOW=-7165.7249779 ZPE-Corr=1.449806 G-Corr-298=1.329216 NImag=0        E0(OPBE)=-7206.2256097, E0(cam-b3lyp)=-7204.7640616
Fe    2.220898203    7.4333313907    8.0563403347
Br    1.9613837584    6.2266159115    5.9971956292
P    0.510771382    6.7002208363    9.6027985857
P    3.6177997024    6.3982190232    9.817634493
C    1.2597828176    6.7515636792    11.2806777369
C    0.4933687873    6.9179360278    12.441919384
H   -0.5876016695    6.993796146    12.3651974456
C    1.1114997089    6.9993059465    13.6897090599
H    0.508809387    7.129723731    14.5839471087
C    2.5036096073    6.9241004528    13.7867243616
H    2.9874175484    6.9973276676    14.7565379878
C    3.2774448203    6.7599405754    12.6375471195
H    4.3597483634    6.7210808921    12.7161364653
C    2.6685308705    6.6650960541    11.3784147137
C   -1.0858763105    7.581005149    9.7077079702
C   -1.0767903035    8.9506139811    9.4415331937
H   -0.1339131267    9.4380390891    9.2201512035
C   -2.2680588714    9.6921546049    9.4308564016
C   -3.4597672051    9.0062050086    9.6849075258
H   -4.3955899209    9.551536179    9.6632750742
C   -3.5031175301    7.6241078795    9.9544214258
C   -2.2967030635    6.922253799    9.9710555511
H   -2.2807151241    5.8567674128    10.1606072875
C    0.0579218055    4.9584681246    9.3072422867
C    0.342842853    3.9216977467    10.1974012695
H    0.8643025179    4.1468003311    11.118718061
C   -0.0460708163    2.6088096676    9.9002041844
C   -0.7266683717    2.3830622535    8.6952126772
H   -1.0488825364    1.3726861848    8.4647618261
C   -1.0111847238    3.4039217389    7.7741857565
C   -0.5979567354    4.6967663592    8.0981912793
H   -0.7885928744    5.5210227629    7.4230888931
C    3.8714982751    4.5871172641    9.7445944424
C    4.3202820998    3.8595500576    10.8598466411
H    4.4123716754    4.3657695586    11.812660604
C    4.6678691916    2.51429166    10.737155631
C    4.5312757184    1.915307152    9.4683359195
H    4.8119942539    0.8750264034    9.3620306129
C    4.0495927609    2.6022935844    8.3521534433
C    3.729617574    3.9613140584    8.509636458
H    3.3680017177    4.5371322034    7.6651599464
C    5.2929550524    7.060110352    10.1538053994
C    6.4312195563    6.29353394    9.8795966834
H    6.3091527466    5.2805153333    9.5214376534
C    7.7131045615    6.8212127345    10.0714758981
C    7.8133261968    8.1368584017    10.5426476142
H    8.8015729132    8.5555232499    10.7035311781
C    6.6933152698    8.9380512125    10.813790458
C    5.4275129152    8.3811674617    10.6033240779
H    4.5363839797    8.9677185816    10.7878432644
C   -2.2037432978    11.1994043659    9.132851638
C   -3.5987497627    11.8475537838    9.0862518129
H   -4.1221900411    11.7553291111    10.0449042322
H   -4.2273188383    11.4018872398    8.3065641985
H   -3.5005287013    12.9159224461    8.8640355645
C   -1.5132676529    11.4254556379    7.7661587138
H   -0.4859073156    11.0477215466    7.7543503912
H   -1.4727286753    12.4978151701    7.5393932289
H   -2.0690148556    10.9275797462    6.962997382
C   -1.3759831241    11.8935119653    10.2403205046
H   -1.8366031482    11.7436267444    11.2239155234
H   -1.3193905638    12.9723153907    10.0499219929
H   -0.3518186685    11.5089854873    10.2777034386
C    0.2362802822    1.4350030259    10.8520682231
C    0.9772209898    1.8892131544    12.1238595317
H    0.3898497628    2.6148283394    12.6985097792
H    1.9459982249    2.3416451056    11.8861713375
H    1.1598065763    1.0256055782    12.7728746018
C   -1.1004471606    0.7852879256    11.2783665229
H   -1.737009115    1.5107410544    11.7984585204
H   -0.914169945   -0.055212755    11.9577871551
H   -1.6605523088    0.4014953139    10.4192091335
C    1.1117154043    0.3882922358    10.1245893145
H    0.6130852388   -0.0086047064    9.2335561259
H    1.3290585328   -0.4556999831    10.7905842871
H    2.0621532142    0.8315759838    9.8118865357
C   -1.7952983701    3.1019275012    6.4867530457
C   -1.8544251156    4.3248186089    5.5505264491
H   -2.4168772797    5.1530708973    5.9969673234
H   -2.3600030997    4.0501103517    4.6180532085
H   -0.8509676217    4.6893121849    5.3019472632
C   -1.1340147618    1.9417306908    5.7102944596
H   -1.0640212723    1.0277235834    6.3088898722
H   -0.1234373057    2.215389757    5.391801019
H   -1.7229406463    1.7071503772    4.8155262412
C   -3.2380982367    2.704060323    6.8765518369
H   -3.2495812619    1.8093882151    7.5089920601
H   -3.8328401166    2.4932887125    5.9792606846
H   -3.7283607021    3.5145537632    7.4294935135
C    5.2537041219    1.7045643206    11.9072543289
C    4.5432836443    0.3379679684    12.0394038292
H    4.9712959637   -0.2241150442    12.8776648958
H    4.6561140406   -0.2774525131    11.1415197579
H    3.4731846511    0.4675268086    12.2257407883
C    5.115440303    2.444925193    13.2511329027
H    5.5053880255    1.8167908252    14.0594996564
H    4.0679429461    2.6747143329    13.478306545
H    5.6833377046    3.3819561506    13.2628841148
C    6.757045161    1.4692261223    11.6272864142
H    7.2091924001    0.8799195744    12.4344212728
H    7.2944079005    2.4223329143    11.5584497277
H    6.9073989969    0.9282281029    10.686624195
C    3.8801951858    1.9515265812    6.9721256087
C    4.8617763272    2.6195991183    5.9808762514
H    4.7505840305    2.1797439176    4.9823046373
H    5.9000003477    2.4784749272    6.3042085297
H    4.674646444    3.6952396927    5.896538113
C    2.4301766661    2.1700917229    6.4814647612
H    1.7078789582    1.7635618999    7.1969961901
H    2.2831212997    1.6648739974    5.5190503554
H    2.1987875168    3.2302670234    6.3385088215
C    4.1592025036    0.4381953737    6.9996968582
H    3.485291484   -0.0827218351    7.6900701006
H    5.1918765742    0.2157182185    7.2924874146
H    4.0031730075    0.0178168338    6.0001286567
C    6.8880297249    10.3787812808    11.3164316752
C    7.7138233909    10.3617118705    12.6236580314
H    8.7021934717    9.9131576773    12.4787393877
H    7.1957146156    9.7916703662    13.4036691369
H    7.8625950498    11.3846038492    12.9899775528
C    7.6432110048    11.1916391157    10.2391031027
H    8.6250760903    10.7597835931    10.0181784841
H    7.7985325307    12.2221588802    10.5808887615
H    7.0700917722    11.2232516728    9.3054703474
C    5.549091314    11.0834599765    11.6009091716
H    4.9286583266    11.1607189337    10.7023585379
H    5.7389341311    12.1002479969    11.9627715935
H    4.9714946927    10.5588247953    12.3713269449
C   -4.857483605    6.9347504736    10.19171402
C   -5.5661723803    7.5883790499    11.4004672909
H   -4.9622693763    7.4827363517    12.3091920048
H   -6.5358795671    7.1075272749    11.5763520197
H   -5.7479781674    8.656036965    11.2388325215
C   -4.7042985744    5.4288498011    10.4784825365
H   -5.6922550375    4.983532254    10.6394386685
H   -4.2343869888    4.9003219376    9.6407092636
H   -4.1059891325    5.2448103863    11.378237353
C   -5.7361513333    7.0953157785    8.9287983227
H   -5.9156414722    8.1481595394    8.6876233712
H   -6.7104978222    6.6155546901    9.0816300336
H   -5.2564966995    6.6274597707    8.0611656245
C    8.985218702    5.9961844166    9.8108579384
C    9.7382862058    5.8017204762    11.1476781844
H    9.1143807885    5.2612510397    11.8693744784
H    10.0193262224    6.7604835401    11.5966206314
H    10.6558745888    5.2227112566    10.9878887828
C    9.8962018774    6.7438151637    8.8099178772
H    10.2030363852    7.7245893981    9.1877307214
H    9.3815557229    6.8963890459    7.854484773
H    10.8056561874    6.1613718772    8.6200272175
C    8.6705145269    4.6063269625    9.2255714559
H    9.6045212624    4.0619230709    9.048281013
H    8.1399328309    4.6797445924    8.2693130516
H    8.0611048406    4.0030315731    9.9077962788
C    2.4092564043    9.4502082595    8.2199036091
C    2.3555529451    10.0997722334    9.4721773903
H    2.2541416643    9.5044467165    10.380623217
C    2.3997412253    11.4923360888    9.5990497135
H    2.3526464091    11.9536196125    10.5834064578
C    2.5014926197    12.2910699886    8.4562471677
H    2.5330268362    13.3742337978    8.5458111412
C    2.5570537781    11.6847183305    7.1985406212
H    2.632331469    12.2992711929    6.3035643445
C    2.5110515221    10.2897086858    7.0912465918
H    2.5511341533    9.8441824829    6.0974419716
     186
52PhBr-RBr  Fe(II)BrPh(SciOPP)(R-Br)    Charge,Multiplicity=0,5 E0=-10082.4432525 E0-LOW=-10012.080441 ZPE-Corr=1.642557 G-Corr-298=1.511200 NImag=0
Fe   -0.6341586797    0.8892662326    0.6380206097
P    1.2336895211    0.2585020043   -0.7535934253
P   -1.7972867761   -0.2580148103   -1.2100149319
C    0.6161640086    0.2168397509   -2.4895063953
C    1.4593469559    0.4205643279   -3.5893298495
H    2.5250662447    0.5598205343   -3.4325958285
C    0.9352993918    0.4621000702   -4.8820579425
H    1.5983098001    0.6224346697   -5.7274636514
C   -0.4387371653    0.3139027664   -5.0879421377
H   -0.8480960585    0.3617538196   -6.0929786051
C   -1.289208496    0.1086674656   -4.0008866224
H   -2.3598013766    0.0130859963   -4.1586053008
C   -0.7730112011    0.0466036614   -2.6998996949
C    2.7983527688    1.1933227055   -0.8109680226
C    2.7070326753    2.5877450954   -0.7543275934
H    1.7255992943    3.0441118581   -0.6754100164
C    3.858040319    3.3822034132   -0.7769852853
C    5.1027381808    2.7344190962   -0.8267114884
H    6.0016766867    3.3345848178   -0.8255926446
C    5.2258608001    1.3369576655   -0.8476796398
C    4.0499970722    0.5754907633   -0.8603851462
H    4.104529058   -0.5071784109   -0.8839755927
C    1.7039388398   -1.450068922   -0.3169815911
C    1.5055763089   -2.5488941405   -1.1549510473
H    1.0917584051   -2.3890104225   -2.142502108
C    1.8351272838   -3.8390470286   -0.7175353366
C    2.3604277289   -3.9806732403    0.5755857579
H    2.6063891878   -4.9775831747    0.9264157217
C    2.5876883254   -2.8918304981    1.4324277983
C    2.2391641483   -1.6230747777    0.966481862
H    2.3756436985   -0.7497393114    1.5913208631
C   -2.0652693158   -2.0664972387   -1.148547886
C   -2.3890894352   -2.8025479649   -2.3000560147
H   -2.3550970856   -2.3109011299   -3.264131141
C   -2.7660932365   -4.1421613574   -2.2047175076
C   -2.7980888494   -4.7245829913   -0.9225166701
H   -3.1062917756   -5.7591352912   -0.8395662557
C   -2.4535271072   -4.0277524682    0.2374676007
C   -2.0890980684   -2.6767391968    0.1041258774
H   -1.8480800965   -2.0850899201    0.9805832597
C   -3.4581946948    0.4233250684   -1.5140449446
C   -4.5669483932   -0.2267098424   -0.9599846204
H   -4.4367218401   -1.2138610618   -0.5366833692
C   -5.8163956312    0.399052596   -0.9239182276
C   -5.9138532906    1.6934947773   -1.4560678366
H   -6.8742348208    2.1987866547   -1.4184369535
C   -4.8177345831    2.3742214733   -2.0088592129
C   -3.586697989    1.7126382046   -2.0413662038
H   -2.7082493797    2.2026884481   -2.4387724844
C    3.7062159637    4.9117758384   -0.73029556
C    5.0605015421    5.6425647274   -0.7741837157
H    5.6167492296    5.4129421626   -1.690319634
H    5.6921086736    5.3853431313    0.0840346882
H    4.8949547854    6.7252957365   -0.7482647569
C    2.9757570124    5.3143723634    0.5731323385
H    1.9920025808    4.840942504    0.6541413712
H    2.830557995    6.400942389    0.604157806
H    3.5645672956    5.0280300948    1.4520722225
C    2.8664410973    5.3704670531   -1.9462465208
H    3.3567301361    5.0891388758   -2.8855913156
H    2.747687871    6.4605773076   -1.9349706758
H    1.8665790416    4.9246058736   -1.9397369646
C    1.6648529824   -5.077398021   -1.6139181267
C    1.0795757755   -4.7165923792   -2.9918453702
H    1.7318162112   -4.0294668513   -3.5433431364
H    0.0900313002   -4.25585741   -2.9017813203
H    0.9738176187   -5.6249749196   -3.5951835426
C    3.0462299518   -5.7378433741   -1.8322333551
H    3.7401639818   -5.0395118737   -2.3145238901
H    2.9468716016   -6.6207130057   -2.4751541565
H    3.4961082524   -6.0608255488   -0.8874347236
C    0.7138614691   -6.0866501698   -0.9312181909
H    1.0940922887   -6.4093056206    0.0440462039
H    0.5976779121   -6.9803958289   -1.5564931457
H   -0.2751042513   -5.6442522177   -0.7807102762
C    3.1666542693   -3.1015819994    2.841339672
C    3.598327741   -1.7705889746    3.4910320852
H    4.3570474021   -1.2626477147    2.8837574487
H    4.0334735044   -1.9686056456    4.4770870006
H    2.7654204082   -1.0739239152    3.6324430885
C    2.086657294   -3.7602260372    3.7287193541
H    1.7644176748   -4.7218322518    3.3153877474
H    1.2034225486   -3.1165947338    3.8060876395
H    2.4754892826   -3.9349562519    4.7394440953
C    4.4106567957   -4.016524835    2.7753893496
H    4.172571506   -5.0139446871    2.3923866266
H    4.8369100038   -4.1429402465    3.7774868082
H    5.1810491906   -3.5799938976    2.1288615327
C   -3.2093661112   -4.9657232809   -3.4260206517
C   -2.4560896304   -6.3148399957   -3.4750949983
H   -2.7882041776   -6.896547838   -4.3430468272
H   -2.636887928   -6.9227419085   -2.5830858618
H   -1.3765876645   -6.1579687352   -3.5614961313
C   -2.9485823777   -4.2259349273   -4.7518483712
H   -3.2454507787   -4.8621026351   -5.5928861918
H   -1.8870229397   -3.9807962156   -4.8742444327
H   -3.5259900726   -3.2975037184   -4.8234319289
C   -4.7282565041   -5.2343182927   -3.3027067335
H   -5.0848138004   -5.8158003396   -4.1616781123
H   -5.2882350115   -4.2924363182   -3.2693242378
H   -4.9623094659   -5.7975466485   -2.3926386591
C   -2.4985801379   -4.6606528808    1.6357155627
C   -3.6328084291   -3.9843868328    2.4405853482
H   -3.6819230663   -4.4015476173    3.4541510378
H   -4.6027525523   -4.1482326204    1.955218953
H   -3.474086095   -2.9062568243    2.5320607272
C   -1.1474550179   -4.4282738274    2.3492547048
H   -0.3199621017   -4.8514647232    1.7698091905
H   -1.1557563735   -4.904899611    3.3370373103
H   -0.9420506854   -3.3654383211    2.5011860046
C   -2.7627849442   -6.1763474325    1.5860279864
H   -1.9906779343   -6.7024128571    1.0121358959
H   -3.7384588862   -6.4090250773    1.1441687076
H   -2.758877568   -6.582764699    2.6035072609
C   -4.9745706071    3.8227661302   -2.5001199545
C   -6.0163149309    3.8780109178   -3.6394158742
H   -6.9941480231    3.5072320632   -3.3135078889
H   -5.6926093303    3.2702780416   -4.4925607889
H   -6.1475680565    4.9103322086   -3.9858963873
C   -5.4501269504    4.7010081645   -1.3184105319
H   -6.4185034456    4.371272452   -0.9274554474
H   -5.5569267405    5.7441629075   -1.6402362791
H   -4.7247693135    4.6671309472   -0.4974670418
C   -3.6445670104    4.4045725044   -3.0166752021
H   -2.8723895512    4.3892369079   -2.2393017907
H   -3.7944763988    5.4444936265   -3.3278577553
H   -3.2691975851    3.8493691991   -3.8845767402
C    6.5824637011    0.6127642562   -0.833997376
C    6.7242753271   -0.2337666152   -2.120386931
C    6.6459624773   -0.3184123219    0.4017752758
C    7.770431758    1.589259178   -0.7600442146
C   -7.0433164516   -0.2730800567   -0.285392194
C   -8.1760028272   -0.3848609852   -1.3308878557
C   -7.5230686239    0.5855958456    0.9083691562
C   -6.7254201087   -1.6869939604    0.2398827664
H   -7.628021352   -2.1279084475    0.6774213372
H   -6.3847868632   -2.3523335855   -0.562132653
H   -5.9541294214   -1.6673741364    1.01859003
H   -8.3965188512    0.1231679122    1.3840563094
H   -6.7312623612    0.6776973856    1.6611806459
H   -7.8068271783    1.5956788976    0.5949460849
H   -9.0623412055   -0.8516117968   -0.8843577438
H   -8.4729111328    0.5969038903   -1.7146824428
H   -7.8593909904   -0.9982256327   -2.1825561983
H    7.7309283232    2.2062845202    0.1449118018
H    8.7093672944    1.0252224508   -0.7376473308
H    7.8043831413    2.2558116737   -1.6293625258
H    5.849831835   -1.0703320551    0.3907338216
H    7.6059603406   -0.8477534521    0.4291820322
H    6.5472845738    0.2576782426    1.3285842023
H    5.9317419262   -0.985426108   -2.2007872913
H    6.6774195654    0.4026190287   -3.0116717526
H    7.6864415467   -0.7600903502   -2.1261148488
C   -1.5345753949    0.1358513307    2.2920011548
C   -2.9272464431    0.3726576235    2.3594387751
C   -0.9859870019   -0.6539413017    3.3232810201
C   -3.7188177172   -0.1220054855    3.4010127041
C   -1.7645860775   -1.1552494406    4.3718205113
C   -3.1352594108   -0.8857355268    4.4165208426
H   -4.7879857    0.0827259872    3.4195753506
H   -1.3049644415   -1.7623473901    5.1495935985
H   -3.4103708927    0.9553510514    1.5743879065
H   -3.7447028802   -1.2779802964    5.2273303314
H    0.0764837332   -0.8903976919    3.3099262078
C    4.3096990358    3.2315315144    5.747796618
C    3.2883524879    2.363207955    4.9917272372
C    3.2518806043    2.5856327354    3.4791878563
C    5.7638537063    3.1681926929    5.2548179399
C    4.457231343    2.0300758586    2.721810007
C    5.9705457913    3.8506084206    3.8904845747
C    5.6753841661    2.9795078898    2.6558441964
H    3.979071977    4.2794841345    5.7189921523
H    3.5013539876    1.3011368793    5.1714104083
H    3.043696864    3.625726723    3.2212096837
H    4.7394328911    1.0834332858    3.1973176903
H    6.1071927426    2.1243225569    5.2162267992
H    7.0045126366    4.2083490997    3.8073765171
H    4.2690388943    2.9270987129    6.801728916
H    2.2962947992    2.5617866592    5.4105532135
H    6.3930749444    3.6699420301    6.0007686149
H    4.1756689417    1.7869765609    1.695464234
H    5.3427965792    4.752544344    3.8596846788
H    6.5527596525    2.3573133915    2.437211561
H    5.5556649888    3.6388104024    1.7889099187
Br    1.5884673413    1.6287554348    2.8036542997
Br   -1.0249109471    3.1865352001   -0.0757358307
     186
5TS1       Charge,Multiplicity=0,5 E0=-10082.4159723 E0-LOW=-10012.0585817 ZPE-Corr=1.640505 G-Corr-298=1.511711 NImag=1 -129.3100          E0(cam-b3lyp)=-10080.7937006
Fe   -0.5928636331    1.4376953344    1.4630908437
P    1.2747857964    0.5793954846    0.0626162974
P   -1.7200514096    0.2088875791   -0.3006139635
C    0.6579098208    0.545520329   -1.6641085907
C    1.4902869064    0.6803607989   -2.7803084523
H    2.5609466271    0.8044375555   -2.6448967936
C    0.9411484907    0.6710090723   -4.0637734032
H    1.5885815777    0.7829648293   -4.9286687349
C   -0.4384935169    0.52933914   -4.2359089029
H   -0.8647774129    0.5315216506   -5.2349985499
C   -1.275627222    0.3939071009   -3.1267369324
H   -2.349100045    0.3057405352   -3.2632951049
C   -0.7339165662    0.4001438123   -1.8362299355
C    2.8176337159    1.5589097958    0.0427513061
C    2.7026962074    2.9431447071    0.1913906674
H    1.717352206    3.3780553746    0.294189851
C    3.8354392767    3.7612199762    0.2302941437
C    5.0934417757    3.1479050199    0.1282743306
H    5.9800223588    3.7646369625    0.1772722179
C    5.2418383887    1.7588395064   -0.0069752229
C    4.0827017773    0.973387747   -0.0613731146
H    4.1643305494   -0.1021944388   -0.1670972214
C    1.8051379589   -1.1319586556    0.4399726329
C    1.5180393509   -2.1927227417   -0.4233278857
H    0.9624543082   -1.9970348675   -1.3303613141
C    1.9469624321   -3.4918670834   -0.1265076001
C    2.6860051677   -3.6814304614    1.0484193289
H    3.0398371123   -4.6805132935    1.2826621625
C    3.0010744712   -2.6374442882    1.9326351133
C    2.5234237137   -1.3587486016    1.6249089465
H    2.715143537   -0.5212544883    2.2849291614
C   -1.9399086954   -1.5878901052   -0.0653934274
C   -2.4681739227   -2.3960290536   -1.0846694165
H   -2.6516631501   -1.9582341924   -2.0583350641
C   -2.7834305005   -3.73142882   -0.8358820909
C   -2.5318471214   -4.2338347866    0.4563984824
H   -2.7863774303   -5.2664799245    0.6594548261
C   -1.9794728733   -3.4622809552    1.4815006325
C   -1.6935858862   -2.1166056509    1.1974330564
H   -1.2959150898   -1.4608073599    1.9621924815
C   -3.3965422484    0.8031105423   -0.6780683308
C   -4.5020816214    0.1254588506   -0.1531031796
H   -4.34903086   -0.8143002913    0.3592151941
C   -5.7866629517    0.6640672503   -0.2637331901
C   -5.9200303833    1.9073487773   -0.898945617
H   -6.9099383221    2.3458238232   -0.9800394416
C   -4.8277483996    2.6176811722   -1.4204051484
C   -3.5607146064    2.0375820953   -1.3147687848
H   -2.6869340989    2.553124907   -1.685723198
C    3.6394429809    5.2712759112    0.4401606202
C    4.9668390973    6.0470624808    0.3857409375
H    5.4713332578    5.9193750289   -0.5792538786
H    5.6555678049    5.7301537716    1.1777111915
H    4.7757313188    7.1168905308    0.5239642221
C    2.9888673885    5.5012863076    1.8263264983
H    2.0196035533    4.9981350696    1.9058532892
H    2.8278282958    6.5730385858    1.994460263
H    3.6331065811    5.1235308731    2.6282457045
C    2.6935772584    5.8254942311   -0.6523983241
H    3.100458103    5.6408145853   -1.6535867792
H    2.5711600069    6.9082327366   -0.5273217681
H    1.6990533208    5.3701947061   -0.5958478229
C    1.6615341003   -4.6835212267   -1.0558174213
C    0.853226179   -4.2678458387   -2.2992655262
H    1.3946789097   -3.5358845508   -2.9097751314
H   -0.1164621578   -3.8387114985   -2.0259382992
H    0.6672064615   -5.1471785812   -2.9259983776
C    3.000974877   -5.2937789119   -1.5294442491
H    3.5947431458   -4.5526537331   -2.0770165089
H    2.8150005395   -6.1439402406   -2.1968207754
H    3.6035089625   -5.6541252345   -0.689194683
C    0.8527494028   -5.7510260619   -0.2834032977
H    1.3937746207   -6.109471081    0.598837559
H    0.6507223475   -6.615730527   -0.927099772
H   -0.1058275017   -5.3410294156    0.0485030407
C    3.8722518789   -2.9273213215    3.1686371134
C    4.2068797341   -1.6471378788    3.9532576685
H    4.7691016055   -0.9380883527    3.3364397392
H    4.8241383556   -1.8942326024    4.8240807645
H    3.3039815009   -1.1458713321    4.3183992874
C    3.13488569   -3.8989941615    4.1169075298
H    2.8592667804   -4.8303680103    3.6109972692
H    2.2189528144   -3.4424289623    4.5046625472
H    3.7764656077   -4.1552331578    4.9685681663
C    5.2051587928   -3.5690133628    2.7144935915
H    5.0486550595   -4.5221858886    2.1993705435
H    5.8441588007   -3.7625874441    3.5842639411
H    5.7485728969   -2.9033575865    2.0344082219
C   -3.4537924634   -4.631315797   -1.8875657624
C   -2.6907863554   -5.9685439475   -2.0242144893
H   -3.1836018295   -6.6050361925   -2.7684478004
H   -2.6599084448   -6.5263500253   -1.0829330257
H   -1.6590043029   -5.7996477161   -2.3481513331
C   -3.5022506123   -3.9655765321   -3.2754451761
H   -3.9577875512   -4.6523208026   -3.9971807175
H   -2.4983200691   -3.7148657886   -3.6376004852
H   -4.1045112502   -3.050242441   -3.2686780358
C   -4.9042547091   -4.9130294175   -1.4276531869
H   -5.4184122955   -5.5519200206   -2.1557941876
H   -5.4701039205   -3.9785726933   -1.3320099688
H   -4.925493221   -5.4205718614   -0.4572079385
C   -1.7416143873   -4.0090560077    2.8967593944
C   -2.818360818   -3.4127391405    3.8326428731
H   -2.6574636956   -3.7495561779    4.8642415414
H   -3.8210844668   -3.7287975547    3.5211748797
H   -2.794858123   -2.3194644745    3.8208149746
C   -0.3367606786   -3.5994660205    3.3903740702
H    0.4391791031   -3.9872758281    2.7236021579
H   -0.1623382276   -4.0042863697    4.393922573
H   -0.2047596151   -2.5140207182    3.4475445884
C   -1.8327318418   -5.5457863242    2.9539372972
H   -1.1124073311   -6.016753812    2.2749665421
H   -2.8348699386   -5.9079917681    2.6994558266
H   -1.6113654234   -5.8882146012    3.9707787645
C   -5.0333528506    4.0119411371   -2.0338761251
C   -6.0333175553    3.9274150588   -3.2086730752
H   -7.0108897883    3.5520684799   -2.8873964283
H   -5.6571288162    3.259976145   -3.9928646572
H   -6.1857877911    4.9199130862   -3.6497135863
C   -5.5939938463    4.9523742058   -0.9410106367
H   -6.5523766108    4.5938694811   -0.5504494024
H   -5.7509420567    5.958682206   -1.3479718833
H   -4.8928319436    5.027003897   -0.1020059959
C   -3.7141257948    4.6144886599   -2.5547615771
H   -2.96706126    4.7052171181   -1.758369795
H   -3.9021500575    5.6149752054   -2.9603140959
H   -3.2820529715    4.0055758966   -3.3580031527
C    6.6136714269    1.0662490531   -0.0886552744
C    6.7573482039    0.3916168766   -1.4729212682
C    6.7113886615   -0.0134894159    1.0156691378
C    7.7818961689    2.0506873318    0.099528301
C   -7.0246657759   -0.0632708363    0.2874642165
C   -7.9554496209   -0.4311002769   -0.8908326432
C   -7.7763681183    0.8600907397    1.2733094177
C   -6.6524423419   -1.3557890191    1.0398398312
H   -7.5619074237   -1.8330349265    1.4214762226
H   -6.1481162696   -2.0793128093    0.388318538
H   -5.9981206495   -1.1488574947    1.8948138215
H   -8.6636436338    0.3506882613    1.6683829196
H   -7.129671167    1.1276923692    2.1154885823
H   -8.1110018918    1.7863037852    0.7948126472
H   -8.8520420923   -0.9458188808   -0.5244603582
H   -8.2792918186    0.4590360297   -1.441258317
H   -7.4441276116   -1.0961052356   -1.5969961903
H    7.7315904488    2.5559198071    1.070986265
H    8.731912097    1.5067728006    0.0544390051
H    7.8012531421    2.8151872099   -0.6852824795
H    5.9371982427   -0.7795070952    0.9081856197
H    7.6851368224   -0.5155356885    0.9704113967
H    6.6035863505    0.4326230593    2.0107901364
H    5.970508755   -0.3515637556   -1.6418233389
H    6.6978773564    1.1351224255   -2.2760712239
H    7.7247650983   -0.119353975   -1.5498718049
C   -2.2258825112    1.2924034821    2.6304733258
C   -3.3485525092    2.0840490374    2.3378616044
C   -2.3102149098    0.4191374748    3.7291022922
C   -4.5154171029    2.001416931    3.1044099177
C   -3.4784218766    0.3210350141    4.4911479199
C   -4.5889904784    1.1114618232    4.1777521986
H   -5.3677422269    2.6285803227    2.8537691175
H   -3.5189990362   -0.366784462    5.3330967309
H   -3.3175023238    2.7663538652    1.4936220606
H   -5.4974690663    1.0396402279    4.7708591361
H   -1.4510404158   -0.1889074972    4.0037968126
C    4.1734773979    2.1833438761    6.8238749774
C    3.0346134367    1.8519225074    5.8236828229
C    3.1422986227    2.6105493703    4.5390431293
C    5.6024202161    2.0744727842    6.2613929222
C    4.2014702642    2.2279282361    3.5588218257
C    5.963747427    3.1900704534    5.2564981448
C    5.5632680063    2.9420186246    3.7883126253
H    4.0266105121    3.2014278424    7.2100141252
H    3.0731098589    0.7770999237    5.6026915401
H    2.7992110925    3.6438496138    4.529768607
H    4.3497664772    1.1455942606    3.6182994589
H    5.7548914758    1.0847840453    5.8064576255
H    7.0459840811    3.3698995473    5.2844679235
H    4.0639407898    1.5062357075    7.6818382524
H    2.0712002715    2.0486918434    6.3079495975
H    6.2981030146    2.130384523    7.108250712
H    3.8727498516    2.4413806417    2.5399507073
H    5.4982938228    4.1222726805    5.6061323007
H    6.3334340615    2.3361346922    3.2937080609
H    5.5556222121    3.904610759    3.2621175892
Br    0.9646511497    1.7654992608    3.2990663144
Br   -0.8312620644    3.6305281781    0.2260213372
     186
53PhBrBrR.  Fe(III)Br2Ph(SciOPP)...R      Charge,Multiplicity=0,5 E0=-10082.4191766 E0-LOW=-10012.0618244 ZPE-Corr=1.640201 G-Corr-298=1.510986 NImag=0
Fe   -0.6749850826    1.1398692454    0.6719495717
P    1.2015265191    0.3344490786   -0.6389231982
P   -1.7578524195   -0.134476362   -1.0652299717
C    0.639616178    0.2655604691   -2.3832331109
C    1.4889585048    0.4060222267   -3.4846606775
H    2.5500912694    0.5801424168   -3.3316704413
C    0.966802496    0.3342491455   -4.7777655942
H    1.6262031436    0.45161102   -5.632741431
C   -0.4005033171    0.1219350301   -4.9739181374
H   -0.8046322253    0.0752279816   -5.9809033139
C   -1.2550539546   -0.0181446732   -3.8787004512
H   -2.3204278413   -0.156285581   -4.0344191403
C   -0.7383132294    0.0547091841   -2.5801862776
C    2.7377615026    1.3242244975   -0.6293894712
C    2.6447464701    2.7009897058   -0.4222467571
H    1.6708667906    3.1397981188   -0.2572699159
C    3.7862187881    3.5088765291   -0.4189633484
C    5.030451094    2.8890276783   -0.6033430846
H    5.9245318799    3.4962436641   -0.5802438928
C    5.1587329714    1.5046478596   -0.7965994426
C    3.9908831297    0.7326681387   -0.8218757679
H    4.0559362448   -0.3374812288   -0.9792949583
C    1.7573474203   -1.3687481616   -0.2527172789
C    1.4846809151   -2.4314866008   -1.1188437754
H    0.9102157085   -2.2469368617   -2.0159465299
C    1.9550630824   -3.7198193695   -0.8414442998
C    2.7210252778   -3.8965001775    0.3178788175
H    3.1069899268   -4.8867569701    0.5376684108
C    3.0227299676   -2.8506820983    1.2045365364
C    2.5038427398   -1.5831319329    0.9167012267
H    2.6892682013   -0.7443671256    1.5765259151
C   -1.9635004956   -1.9241670872   -0.7781836697
C   -2.5388604724   -2.7336385642   -1.7713797646
H   -2.7721910253   -2.2965142354   -2.7343037098
C   -2.8355430239   -4.0704379564   -1.5097008562
C   -2.5276700348   -4.5703887636   -0.2289561123
H   -2.7693529606   -5.6037402391   -0.0140183118
C   -1.9339221254   -3.796724484    0.7709587843
C   -1.6522254849   -2.4541716093    0.4702214535
H   -1.1999878186   -1.8146858508    1.2164606065
C   -3.4226793853    0.4520607989   -1.4934199672
C   -4.5430502111   -0.2170026988   -0.9909767331
H   -4.4060811512   -1.1409852697   -0.446814457
C   -5.8233583266    0.3148899548   -1.1634139841
C   -5.9337544812    1.5475184802   -1.8233811788
H   -6.9206775135    1.9826637031   -1.946584636
C   -4.8248420921    2.2529047122   -2.3148107258
C   -3.5629290618    1.6731494696   -2.1600323264
H   -2.6775229124    2.1805380631   -2.5150018043
C    3.6145376991    5.018575696   -0.1829279951
C    4.9432721579    5.7844484279   -0.3060519936
H    5.3912599121    5.660923434   -1.2991303081
H    5.6724570224    5.4552386514    0.4433664691
H    4.7687956464    6.8545708582   -0.1489332951
C    3.04367568    5.2503247486    1.2371335822
H    2.0934168746    4.7260377792    1.3835828564
H    2.8679462556    6.3202714276    1.4023368826
H    3.7437636085    4.8982908854    2.0025394708
C    2.6187605413    5.585284201   -1.2241365437
H    2.9800747033    5.4107996428   -2.2446165803
H    2.5031194002    6.6666891254   -1.0829329323
H    1.6277751078    5.1285385367   -1.1305048047
C    1.6836616453   -4.9115145016   -1.7747595814
C    0.8565657282   -4.5046751831   -3.0089253526
H    1.3787994291   -3.7592761339   -3.6199616155
H   -0.1193507217   -4.0965777797   -2.7258342245
H    0.6818220357   -5.3844389129   -3.6382051674
C    3.0288357768   -5.4957297209   -2.264267234
H    3.6059503015   -4.7399662467   -2.8095168275
H    2.8504759204   -6.3424687754   -2.9379850227
H    3.6439066887   -5.8547364121   -1.4325866722
C    0.9000477389   -5.9961462288   -1.0003398197
H    1.4514524875   -6.3435000773   -0.1200373371
H    0.7131996351   -6.8641738155   -1.6440676884
H   -0.0655428823   -5.605592055   -0.6648960201
C    3.9239019499   -3.1261416654    2.4221518971
C    4.2445706997   -1.8419847321    3.2051833818
H    4.7718875436   -1.1130792566    2.5803729967
H    4.8899318889   -2.0778300154    4.0585013563
H    3.3396521651   -1.3663328199    3.5975001409
C    3.2246846853   -4.1174138563    3.3791764949
H    2.9640799679   -5.0545210584    2.8754973456
H    2.3038957855   -3.684321551    3.782103217
H    3.8859345942   -4.3592272377    4.2199612329
C    5.2617343614   -3.7376142927    1.9421055142
H    5.1174235432   -4.6913860226    1.4244160422
H    5.9185044365   -3.9221967839    2.8005246227
H    5.7798309515   -3.05691773    1.25759225
C   -3.526744407   -4.9814170225   -2.5374739133
C   -2.6757831526   -6.2496970593   -2.7775529954
H   -3.1803629189   -6.9102199481   -3.4923867581
H   -2.5152168323   -6.818270906   -1.856042793
H   -1.6938983985   -5.9895073743   -3.1858098307
C   -3.7338770958   -4.2767128992   -3.8906555097
H   -4.2136072723   -4.9655239952   -4.594374391
H   -2.7820039327   -3.9584056624   -4.3313365193
H   -4.3817000245   -3.3976462215   -3.7960545224
C   -4.9132059559   -5.3883112168   -1.9840316761
H   -5.4347345812   -6.0309176785   -2.7033764624
H   -5.5351031851   -4.5037068601   -1.8022568092
H   -4.8284490596   -5.9393722817   -1.0413907877
C   -1.6588744029   -4.3352995912    2.1831529529
C   -2.7294612136   -3.751967224    3.1355367945
H   -2.548738218   -4.0866032255    4.1641832625
H   -3.733094371   -4.0785577419    2.8389086957
H   -2.7185801588   -2.6581408994    3.1240988648
C   -0.2537652992   -3.9047007675    2.6561022555
H    0.5188807735   -4.2820680828    1.9802981627
H   -0.0611436232   -4.3067592783    3.6571998179
H   -0.1342256615   -2.8177772271    2.7140116981
C   -1.7280970854   -5.873173071    2.245707077
H   -1.0206732685   -6.3352546112    1.5476781595
H   -2.7316953491   -6.2502966444    2.0206322135
H   -1.4734919821   -6.2101767029    3.2563969481
C   -5.0065013034    3.6426217014   -2.9452249318
C   -5.9636792137    3.5520201085   -4.1544000994
H   -6.9515035165    3.1762323858   -3.8669559813
H   -5.5582943763    2.882663794   -4.9221593989
H   -6.1017001542    4.5426631292   -4.6039596841
C   -5.6044109722    4.5894504595   -1.8774673682
H   -6.5771708847    4.2352956674   -1.5201529064
H   -5.7441133402    5.5939908979   -2.2946737668
H   -4.9339478589    4.6673370605   -1.0137872116
C   -3.6682440763    4.2406011368   -3.4206104341
H   -2.9515284963    4.336850133   -2.5972973737
H   -3.8401235354    5.2385014277   -3.8389563763
H   -3.2073890987    3.6261398831   -4.2032131968
C    6.5161815477    0.8071517093   -0.9932820743
C    6.5789558878    0.2322089782   -2.4279819568
C    6.6594028256   -0.3506445864    0.0237218036
C    7.7046342748    1.7661606465   -0.7973784055
C   -7.0811440072   -0.4066177894   -0.6518841645
C   -7.9641981522   -0.7893798538   -1.8618723022
C   -7.8713134572    0.5277789753    0.2927570831
C   -6.7369784884   -1.6901078644    0.1280952222
H   -7.6597961754   -2.1670462362    0.4762521673
H   -6.203850086   -2.4176477971   -0.4954100415
H   -6.1194914997   -1.4728475711    1.0072577388
H   -8.7704407288    0.0199667144    0.6618335259
H   -7.2560609644    0.8101696053    1.1532747022
H   -8.1919449277    1.4453970136   -0.2112906849
H   -8.8740322281   -1.3003211616   -1.5242666188
H   -8.2670737961    0.0934036666   -2.4355345315
H   -7.4253407838   -1.4627187935   -2.539083352
H    7.7040496861    2.2096662559    0.2049727935
H    8.6445064045    1.2165389802   -0.9196283897
H    7.6996263057    2.5783860967   -1.5328698221
H    5.8717585622   -1.1012034916   -0.0960589036
H    7.6228457809   -0.8562453823   -0.1120785422
H    6.6120567525    0.0206999163    1.0535532583
H    5.7762592686   -0.4919533082   -2.6054832591
H    6.4831843379    1.0320796914   -3.1713082133
H    7.5358034122   -0.2774119394   -2.5943683644
C   -2.4205664966    1.0727947733    1.6196909686
C   -3.4772826326    1.9380526512    1.3044264445
C   -2.6053944267    0.151805128    2.664015392
C   -4.687813557    1.8776189965    2.0002449211
C   -3.8226946407    0.0712879409    3.3463499682
C   -4.8708284351    0.9346565308    3.013675638
H   -5.4919225407    2.5597746963    1.735331812
H   -3.945883168   -0.6556038296    4.1459314518
H   -3.3599922889    2.6573947605    0.5021935786
H   -5.8166496778    0.8780885148    3.5466653336
H   -1.7896357447   -0.4991453784    2.9652040416
C    4.7514104344    1.3978847639    6.0590914891
C    3.3863590994    1.5145459413    5.3285337107
C    3.3914290445    2.4622487719    4.1732371475
C    5.9754486459    1.1730222755    5.1493037545
C    4.1369905939    2.0910217098    2.9352588037
C    6.3522588352    2.3975810666    4.2847386195
C    5.6258253395    2.5278284035    2.9296656851
H    4.9227091541    2.3138568594    6.6423378404
H    3.1185143346    0.513255918    4.9565358106
H    3.0453906469    3.4852708372    4.3056846238
H    4.0959384091    1.0012810208    2.8228073515
H    5.8162975537    0.2914198018    4.5125479216
H    7.4334611646    2.3885194583    4.0925045129
H    4.6826908557    0.5754404161    6.7854101235
H    2.619375596    1.7915892554    6.0632698417
H    6.8283615339    0.9290635605    5.7963923708
H    3.6473027151    2.4983374968    2.0473848521
H    6.1628163595    3.300341402    4.8819799493
H    6.1456732869    1.9343349502    2.1665531311
H    5.6980582606    3.571731245    2.5953811351
Br    0.7022204745    1.3449883347    2.585378283
Br   -0.8561074415    3.3062353192   -0.5543742154
     166
23PhBrBr  Fe(III)Br2Ph(SciOPP)     Charge,Multiplicity=0,2 E0=-9807.6706526 E0-LOW=-9737.4827429 ZPE-Corr=1.452820 G-Corr-298=1.336137 NImag=0
Fe    13.4097173047    4.773284641    10.8292373702
P    13.9864480294    5.9567159219    12.847551632
C    13.1111555359    5.0806464535    14.2020275103
C    12.7151695241    5.657831097    15.4113929422
H    12.8453513871    6.7227648156    15.5747023273
C    12.1419363295    4.8630892891    16.4059532953
H    11.8272575991    5.3153387253    17.3419394665
C    13.6042156687    7.7423017718    12.8947683925
C    12.9705334847    8.3108412032    11.7957539276
H    12.6620931006    7.6714857583    10.9815072287
C    12.7347848226    9.691875117    11.7281530326
C    13.1959083453    10.4809008826    12.78359344
H    13.0462726485    11.5534866918    12.7436058361
C    13.8742618245    9.9424379393    13.8966825011
C    14.0607779386    8.5615162045    13.9425812385
H    14.6046949756    8.1109972512    14.763175392
C    15.7277465204    5.938454732    13.430832194
C    16.6000555579    6.9226198055    12.9372920226
H    16.2338102601    7.6082432182    12.1860685871
C    17.891277309    7.0516634583    13.4452897988
C    18.303248396    6.1431291037    14.4395344918
H    19.3029150145    6.2434259587    14.8442644402
C    17.4754626612    5.1251731438    14.9176301969
C    16.1731914281    5.0414319217    14.3988428901
H    15.498922779    4.2836821927    14.779243269
C    11.9880881213    10.2437805494    10.5048975975
C    11.8432408031    11.774861744    10.5465420751
H    11.306721561    12.119367791    9.6556281605
H    12.8196862073    12.2731794025    10.5610965482
H    11.2752144147    12.1056060593    11.4237908374
C    10.5753466181    9.6115287653    10.4622401827
H    10.6207553283    8.5174339845    10.4259685622
H    10.0314473926    9.9595469806    9.5755811735
H    9.9974330442    9.8936614241    11.3502962764
C    12.755995612    9.8574953445    9.2183864095
H    12.8308835066    8.7716402626    9.0988406526
H    13.7727874273    10.2665658259    9.2322261074
H    12.2380627515    10.2543292571    8.3370660221
C    14.4256036741    10.8805007647    14.9833511621
C    13.2743553184    11.7177889303    15.5856481726
H    12.5244762815    11.0687500408    16.052403566
H    12.7694988579    12.3240597503    14.8264607273
H    13.6625080557    12.3990156126    16.3522167947
C    15.1123252459    10.1096403732    16.1262671628
H    15.48377328    10.8171368033    16.8755900144
H    15.9689800686    9.527304624    15.7672047668
H    14.4185696124    9.4254445478    16.6286028226
C    15.4720924642    11.823929626    14.3439911441
H    15.8811922293    12.5058292162    15.0993151465
H    15.0367410989    12.4314587974    13.5438080495
H    16.3027991426    11.2497733491    13.9163310218
C    18.8383910098    8.1721498097    12.985326949
C    18.2126285507    9.0447795384    11.8806049515
H    18.926057908    9.8181413042    11.5752356479
H    17.3032586086    9.5501707623    12.2264778659
H    17.9587971294    8.4541762115    10.9930951992
C    20.1460201112    7.5596265972    12.4345007841
H    20.8368396271    8.3542334459    12.1279796606
H    19.9394220676    6.9294554231    11.5629993255
H    20.6560545441    6.9431015746    13.181994208
C    19.1623916867    9.0815426844    14.1940847804
H    19.8346002455    9.8930408914    13.8901198033
H    19.6505881214    8.5261604011    15.0019473285
H    18.2474386784    9.5305021945    14.5988601995
C    17.9035215851    4.1302170127    16.0095080562
C    19.3692544139    4.3245030566    16.4380799798
H    19.6302435603    3.5845655852    17.2027865077
H    19.5412437372    5.3181673394    16.867107843
H    20.0574356181    4.1900262708    15.5953680571
C    17.0013187038    4.3293157748    17.2509605113
H    15.9444454642    4.1613118359    17.0167189907
H    17.1005896385    5.347562317    17.644685026
H    17.2849959165    3.6264016894    18.0436740027
C    17.740918978    2.6848430282    15.4867192796
H    18.0287254068    1.967542062    16.2647370237
H    18.3721913008    2.5082047876    14.6104648314
H    16.7108191983    2.4619113187    15.1924363258
P    13.4011458962    3.0515667874    12.335838269
C    12.9161132657    3.7031568107    13.9855279621
C    12.3525050503    2.9092282684    14.9913356271
H    12.1866280793    1.8500167328    14.8208879304
C    11.9696632655    3.4910217156    16.2006586728
H    11.5248340996    2.8760054954    16.9773314926
C    15.0115418263    2.2061267447    12.4652934107
C    16.1183064122    2.7793604567    11.8408822932
H    16.0236479434    3.754856615    11.3775556524
C    17.3434600997    2.0972501267    11.7762995391
C    17.4164012988    0.8446965811    12.3893163072
H    18.347854254    0.2937126985    12.3471636027
C    16.3278807617    0.2528669832    13.0603407781
C    15.1229996548    0.9535856728    13.0919996701
H    14.2492353943    0.522668993    13.5645307396
C    12.1658670353    1.7732483844    11.9490172775
C    12.5236382384    0.6123974878    11.2494725504
H    13.5625797025    0.4417063281    11.0067188351
C    11.5488062775   -0.3042883153    10.857238287
C    10.2048062574   -0.0067210881    11.1511405175
H    9.4437396186   -0.7123015188    10.8409366137
C    9.8176348463    1.1631967563    11.8108507089
C    10.8265338912    2.0455835735    12.2201136159
H    10.5650079824    2.9683206449    12.7221806393
C    18.5195807783    2.7415492918    11.0252208347
C    18.0806720105    3.0858884232    9.581118434
H    18.9297188729    3.4948620466    9.0205260075
H    17.2863676649    3.8391822678    9.5653529842
H    17.7217062242    2.1942020559    9.0536703924
C    19.74562769    1.8143208173    10.9564488548
H    20.1309432916    1.5743344054    11.9542608334
H    20.5499262914    2.3117264626    10.4036094323
H    19.5167749908    0.874868322    10.4398435195
C    18.9244893329    4.0455031003    11.7445408001
H    19.2651449718    3.8470315835    12.7658088438
H    18.0915479266    4.7509990974    11.8062974615
H    19.7419826861    4.5354273902    11.2023849614
C    16.4924318872   -1.1367449949    13.6970344317
C    17.5787390391   -1.0686214565    14.7953997199
H    17.2895883854   -0.3645738834    15.5834261197
H    18.5437727727   -0.7436998689    14.3925959947
H    17.7200264087   -2.0560744859    15.2505670641
C    15.186136453   -1.6437549804    14.3364078109
H    15.351523769   -2.6350222132    14.7720641907
H    14.3810889027   -1.7362738215    13.5975750761
H    14.8423932419   -0.9819887272    15.1396135154
C    16.9199813756   -2.1503417368    12.6095773333
H    17.0389022013   -3.1476658984    13.04936483
H    17.8727607495   -1.8760376542    12.1450664259
H    16.1655324464   -2.2142702298    11.8169532806
C    11.904173158   -1.6143527207    10.134717694
C    13.4064504056   -1.7071525452    9.8061997973
H    13.6107933225   -2.6481647794    9.2835852082
H    14.0231199607   -1.6931832259    10.7127304306
H    13.7265092099   -0.8833563599    9.1587763754
C    11.117680591   -1.7101373056    8.8073255021
H    11.3786731446   -2.6356281483    8.2801400577
H    11.3588537256   -0.8616562077    8.1591919327
H    10.0350148376   -1.7167526922    8.9704547686
C    11.5285372467   -2.8044989665    11.0476784117
H    11.7610345058   -3.7545172425    10.5513564829
H    10.4606526501   -2.8051531275    11.292340043
H    12.0898626864   -2.7646634012    11.9890963502
C    8.3519274529    1.551596177    12.060554444
C    8.0421033492    2.8223217157    11.2319178749
H    7.0132238441    3.1555808825    11.4155463774
H    8.1499882949    2.6173625129    10.16004651
H    8.7203151845    3.645943506    11.4774105588
C    7.369731309    0.4424668172    11.6444747209
H    7.5470467548   -0.485423978    12.2010226099
H    7.4375818389    0.2197322323    10.5737650242
H    6.3427337129    0.764449293    11.8498244161
C    8.1376898463    1.850669305    13.5625889366
H    7.0934458715    2.1302299879    13.7459877097
H    8.7670667551    2.6761644532    13.9103273993
H    8.3677203651    0.9691479826    14.1725530962
C    13.1130544356    3.4648985231    9.3831655366
C    14.2121014963    2.7301873438    8.8994362229
C    14.0607706248    1.7454610022    7.9207471218
H    14.9319711217    1.1969053934    7.5687766551
C    12.796211927    1.4690931423    7.3951225119
C    11.6918031319    2.1820201463    7.8658093965
H    10.6999171534    1.9719544223    7.4713796351
C    11.8483142074    3.1600042742    8.8520417391
H    15.2057217208    2.9188879542    9.2887342793
H    12.6738303074    0.7062800419    6.6302972251
H    10.9726578299    3.6837769619    9.2187397163
Br    11.1189550598    5.4520429644    11.2301923751
Br    15.1158350715    5.981366376    9.7164519899
     166
43PhBrBr  Fe(III)Br2Ph(SciOPP)      Charge,Multiplicity=0,4 E0=-9807.695565 E0-LOW=-9737.5067317 ZPE-Corr=1.452815 G-Corr-298=1.334569 NImag=0
Fe    13.3833376079    4.9119857679    10.6829898136
P    13.9766352316    5.9819128911    12.7718013419
C    13.0953807903    5.0777434947    14.0996207992
C    12.7081833721    5.6402342374    15.3194967556
H    12.8743509433    6.6962390014    15.5079583503
C    12.0978509039    4.8420405507    16.2885341626
H    11.7886994037    5.2817272474    17.2322705173
C    13.5936721955    7.7635627746    12.9280438938
C    12.7963017347    8.3778985658    11.969033917
H    12.3716968117    7.778770211    11.1769838715
C    12.5423410467    9.7570003354    12.0141305278
C    13.1404188026    10.4956936788    13.0367095175
H    12.9776305952    11.5660336796    13.0792775011
C    13.9701564745    9.9083293895    14.0133680411
C    14.1812540543    8.5319115479    13.949388275
H    14.8315217759    8.0462834695    14.6650785881
C    15.7298532545    5.9383683172    13.3043275655
C    16.6073575219    6.8602096135    12.7092851381
H    16.2375959438    7.4756539876    11.899961706
C    17.9052803574    7.0180328739    13.1904011382
C    18.3194360478    6.1906471797    14.2531742214
H    19.3267231597    6.3107239574    14.6330387208
C    17.4868299374    5.2285468388    14.8291963014
C    16.1732262835    5.123069651    14.3419834801
H    15.4905308064    4.4140945899    14.7954243805
C    11.6369408044    10.3663525872    10.9327445251
C    11.4429096244    11.8816257927    11.1143897134
H    10.784593013    12.2655144245    10.3271758597
H    12.3930948523    12.4241206809    11.0463247384
H    10.9801037602    12.1182165131    12.0796096793
C    10.2509053031    9.67956187    10.9957812741
H    10.3247964508    8.5967311423    10.8486247941
H    9.5939368667    10.083583153    10.2158380819
H    9.7752078426    9.8555824619    11.9679417696
C    12.2682355922    10.112981737    9.5431583494
H    12.3813150843    9.0437579899    9.3369577874
H    13.2598260764    10.5754678297    9.4754426807
H    11.6349674513    10.5424921576    8.757474571
C    14.648299533    10.7927183782    15.0732505523
C    13.5764598061    11.5724827583    15.868236146
H    12.8969521729    10.8833202917    16.3828492377
H    12.9744413677    12.2178963686    15.2202398545
H    14.0531167782    12.2098162242    16.6226442862
C    15.4860249676    9.9708806458    16.0713136787
H    15.9430601501    10.6417026246    16.8069613413
H    16.2957282445    9.4258815377    15.5725467868
H    14.8712939711    9.2466038029    16.6184122235
C    15.5919046761    11.7895106791    14.3591467343
H    16.090678797    12.4347061209    15.0923691151
H    15.0478841936    12.4334422736    13.660097054
H    16.36382321    11.2548286218    13.7927911058
C    18.8589067183    8.086822492    12.631180582
C    18.2188540327    8.8935237972    11.4856073839
H    18.9349808583    9.6351156145    11.1149779705
H    17.3243064732    9.4324735349    11.8191189256
H    17.9366098854    8.2514088225    10.6436939619
C    20.1428662867    7.4152709247    12.0942997371
H    20.8410915175    8.1754094174    11.7238682709
H    19.9074785481    6.7353759555    11.2688629099
H    20.6567932935    6.8381486243    12.8701773605
C    19.2276934691    9.0725503055    13.7651421643
H    19.9046686196    9.8482804338    13.3875543652
H    19.7279697304    8.5687136515    14.5989332236
H    18.3306256543    9.5654675401    14.1581055586
C    17.9247639418    4.314516799    15.9854073539
C    19.38974477    4.5485746247    16.3952305772
H    19.6570844718    3.8682204431    17.2112950135
H    19.5550041038    5.5724490858    16.7494668946
H    20.0774177767    4.3571183831    15.5633901246
C    17.025506391    4.5876449217    17.2146086346
H    15.9695958557    4.3904494184    17.0001572376
H    17.1136864173    5.6318192668    17.5365754707
H    17.3222721273    3.9446967979    18.0520238406
C    17.771910895    2.8373842275    15.5561183542
H    18.0598128389    2.1723232045    16.3791205773
H    18.4088289946    2.6095647279    14.6953851246
H    16.7439320741    2.5919062165    15.2717765494
P    13.3923840753    3.0767807523    12.2064759989
C    12.863192123    3.713533059    13.8489601267
C    12.2583721442    2.9163006135    14.8281894997
H    12.0589701286    1.8676619135    14.6318961015
C    11.8785011593    3.482919917    16.0456841128
H    11.4004683025    2.8655982829    16.8005435501
C    14.9890333723    2.219181511    12.4331406281
C    16.1463087113    2.716712238    11.8347682447
H    16.1204560966    3.6683936075    11.3174744996
C    17.3518966657    1.9968511257    11.8923332927
C    17.3531956546    0.7935594578    12.6011395686
H    18.2701163071    0.2205236428    12.6581510744
C    16.2127906678    0.2827579405    13.2504159396
C    15.0308568517    1.0140094602    13.1545246642
H    14.1201483597    0.6441166556    13.6079163903
C    12.1798656113    1.785192499    11.7965231109
C    12.5761781217    0.6100346516    11.1438035267
H    13.6262552187    0.4437704914    10.9501326073
C    11.6272528241   -0.3253743427    10.7347164863
C    10.2702434786   -0.0397713399    10.9774323458
H    9.5295299708   -0.7641815852    10.6613067566
C    9.8456318608    1.1420657098    11.5914734878
C    10.8283070908    2.0527484352    12.0051261319
H    10.5383185947    2.989378543    12.4647336636
C    18.5890916238    2.5286579622    11.149290349
C    18.2719888218    2.6139727841    9.6366122764
H    19.166627065    2.919309815    9.0812554172
H    17.4916795105    3.3528771104    9.4278078435
H    17.9398072585    1.6448802256    9.2467446552
C    19.8170729031    1.6187152875    11.3356552502
H    20.0971690028    1.5267656062    12.3915108838
H    20.672634763    2.0460690684    10.8016530266
H    19.6458907693    0.6129306547    10.935221531
C    18.9455685491    3.9377254741    11.6659603976
H    19.1908911794    3.9197258013    12.7319939119
H    18.1255747538    4.6491390465    11.531651569
H    19.8147692329    4.3261061838    11.1227472354
C    16.2977030424   -1.0508356829    14.0099937524
C    17.3066712391   -0.9078288236    15.1728404052
H    16.9789294686   -0.1366072844    15.8787711962
H    18.3028815576   -0.6303373596    14.8128405498
H    17.3968719258   -1.8558486503    15.7162658794
C    14.9371936613   -1.4745978652    14.5941800643
H    15.0445718054   -2.4285591162    15.1216273013
H    14.183870747   -1.6119236028    13.8091382562
H    14.5560671036   -0.7401868646    15.3129196774
C    16.7737474301   -2.1629293315    13.0460307974
H    16.8308074812   -3.1210941502    13.5757511528
H    17.7654584187   -1.9513683802    12.6333429453
H    16.0770207437   -2.2770570842    12.2073799736
C    12.0245404183   -1.6401185867    10.0436167477
C    13.540616539   -1.7232628168    9.7815335911
H    13.7752468875   -2.6688629824    9.2804656137
H    14.1181345678   -1.6914031664    10.71319779
H    13.8819131373   -0.9057968484    9.1362848804
C    11.2980993919   -1.7527105527    8.6835284945
H    11.5851806119   -2.6823826739    8.1777216766
H    11.5650207635   -0.9101492478    8.0372077394
H    10.2093140996   -1.7606856332    8.7986640983
C    11.6186301857   -2.8254527897    10.949650588
H    11.8806409345   -3.7776983753    10.4728071822
H    10.5410740343   -2.8335014924    11.1469079137
H    12.1373854131   -2.7725851952    11.9145194425
C    8.3670278633    1.5090181658    11.7943544268
C    8.0533532988    2.7592129652    10.9368957151
H    7.0126831427    3.0718184413    11.0874588199
H    8.1936441295    2.5396375274    9.8716465211
H    8.7052376254    3.6024325693    11.1871360946
C    7.4162812353    0.3742003139    11.374420359
H    7.5948669438   -0.5395870217    11.9534447884
H    7.5166253306    0.1325279383    10.3103612303
H    6.378701447    0.681320188    11.5465350552
C    8.1103416136    1.8298766768    13.2853748958
H    7.0570896584    2.0936318291    13.4383073266
H    8.7166002331    2.6724032192    13.633291881
H    8.3406754343    0.9632275777    13.9162631089
C    13.2202080283    3.4846521231    9.3094067444
C    14.3886089223    2.897167283    8.8013318068
C    14.3277027168    1.9057607685    7.8185800134
H    15.2468706212    1.4634322185    7.4412826336
C    13.0888914016    1.4903554248    7.3231179872
C    11.9192934688    2.0712111468    7.8190899814
H    10.9504788412    1.751961764    7.4421473927
C    11.9825341614    3.0536349058    8.8110984572
H    15.3585372415    3.2110106058    9.1691930552
H    13.0361470718    0.7195380631    6.5584813644
H    11.0660046669    3.4780448495    9.204156095
Br    10.9968958881    5.5354796439    11.0119963672
Br    14.7101411904    6.4510663605    9.4563103811
     166
63PhBrBr  Fe(III)Br2Ph(SciOPP)     Charge,Multiplicity=0,6 E0=-9807.6809818 E0-LOW=-9737.4921256 ZPE-Corr=1.452248 G-Corr-298=1.332133 NImag=0
Fe    13.2959634556    4.9509659427    10.4265625379
P    14.0094061104    6.024476568    12.7713371989
C    13.1108565813    5.0829837124    14.0636000775
C    12.7064954364    5.6431916481    15.2824495921
H    12.8952240996    6.6931884265    15.4829584879
C    12.0580171544    4.8586845235    16.2356035833
H    11.7461091287    5.3013504498    17.177194125
C    13.6217545152    7.7999671595    12.9920469729
C    12.7995441152    8.4171453944    12.0545049519
H    12.3706436898    7.8227290488    11.260389798
C    12.5324768484    9.7934396424    12.1162216519
C    13.1436211037    10.5274753106    13.134791485
H    12.9740201025    11.59617917    13.1895594661
C    13.995477553    9.9381996036    14.0914268373
C    14.2180173722    8.5643469104    14.0106793008
H    14.8831642631    8.0759951746    14.7108138604
C    15.7587084638    5.9647669487    13.3156086727
C    16.6388864703    6.8924401531    12.7325561277
H    16.2718578934    7.5181839081    11.9294674537
C    17.9372105096    7.0425566752    13.2141800783
C    18.3509450093    6.2010452483    14.2658150617
H    19.3587834606    6.3144475042    14.6462422412
C    17.5166217756    5.2331315366    14.8295081726
C    16.2022572386    5.1346867595    14.3413398963
H    15.5174820961    4.4209245719    14.7848374093
C    11.6074830288    10.4084603712    11.0544359104
C    11.3953813882    11.9178426959    11.2638726333
H    10.7224691039    12.3057970922    10.4911535441
H    12.3371136693    12.4743360979    11.1930434352
H    10.9416027648    12.1319239482    12.238593843
C    10.2305636619    9.7039241133    11.1169426941
H    10.3146145717    8.6280966295    10.9301906762
H    9.5568404409    10.1247134572    10.3606127993
H    9.7676384525    9.8415068466    12.1012812194
C    12.2280642926    10.1870596221    9.6545701497
H    12.3448293138    9.1225413793    9.4262909723
H    13.2161746726    10.6566827776    9.5870638589
H    11.5852031341    10.6275025854    8.8828152506
C    14.6828575939    10.8187579783    15.1485725683
C    13.6179922188    11.5867916141    15.9641399275
H    12.9478959034    10.8902888156    16.4812708277
H    13.0051027027    12.2357759746    15.3300436376
H    14.1016969899    12.2192047047    16.7182064849
C    15.5384486545    9.9942011451    16.1290719382
H    16.0015862156    10.6619617839    16.8637373223
H    16.3443607997    9.4575540981    15.6154499338
H    14.9351589139    9.2619704822    16.6782496401
C    15.6110661201    11.8260866963    14.4291329596
H    16.1157772021    12.468785928    15.160503777
H    15.0536546379    12.4715784206    13.7422142769
H    16.3784596017    11.2998544583    13.8488957824
C    18.893082135    8.1152248446    12.6662360178
C    18.2541145752    8.9376457948    11.5311548823
H    18.972833283    9.6799641969    11.1669339704
H    17.3630694478    9.477108094    11.8731567903
H    17.9663821253    8.3064920432    10.6827906992
C    20.1742474101    7.4465106148    12.1192468502
H    20.8748062671    8.2088987558    11.7577818622
H    19.9354602197    6.7782858533    11.2853110874
H    20.6869433667    6.8575335151    12.8869606154
C    19.2668951119    9.0866835227    13.8107703687
H    19.9469028643    9.8638658713    13.441560378
H    19.7654470615    8.5713383899    14.638521787
H    18.3721070077    9.578909373    14.2098157829
C    17.9553839051    4.3069157177    15.9755115488
C    19.4208617739    4.5358227996    16.3867400395
H    19.6880345608    3.8475495734    17.1962541318
H    19.5874909788    5.5561528427    16.7504843029
H    20.1077886701    4.351526958    15.5526855259
C    17.0577828098    4.5669675731    17.208696925
H    16.0014517358    4.3743432861    16.9924417578
H    17.1482006375    5.6071508579    17.542847593
H    17.3540320166    3.9136623284    18.0383215398
C    17.802256518    2.8349502555    15.5309480995
H    18.0976693146    2.1614274035    16.3442395678
H    18.4329675079    2.6179209314    14.6627400387
H    16.7728556619    2.5902567748    15.2514073777
P    13.3583506066    3.0595189555    12.1629114006
C    12.8480108789    3.7215482843    13.7997995941
C    12.1969514119    2.9413780897    14.7664572134
H    11.9760712002    1.8988167664    14.5602309804
C    11.8073777463    3.5070937697    15.9795513536
H    11.3018773747    2.8961671048    16.7218596015
C    14.964037228    2.2207498552    12.3916884479
C    16.1000719291    2.721233868    11.7552340382
H    16.0371851622    3.6490453018    11.1973777461
C    17.3238538446    2.0323587684    11.8216770194
C    17.3572985129    0.8445228994    12.5557212432
H    18.2863483004    0.2914285282    12.614170114
C    16.2349743671    0.322707956    13.2275913554
C    15.0406018441    1.0349460574    13.1419045384
H    14.1442891195    0.6636208508    13.6227654635
C    12.1442357204    1.7576358712    11.7812168546
C    12.5311468426    0.5421841149    11.2009695188
H    13.582598227    0.3404599863    11.0553719506
C    11.5738985896   -0.3904558638    10.8013319245
C    10.2169440669   -0.0614656198    10.9746200329
H    9.4702929298   -0.782963653    10.6660635503
C    9.8004286395    1.1594946022    11.514469567
C    10.7903572004    2.0644182888    11.9210126397
H    10.5039961434    3.0255410649    12.3323300899
C    18.5499359902    2.5827023792    11.0735174398
C    18.2293472601    2.6808785794    9.5629727283
H    19.1221022114    2.9939533256    9.0088727565
H    17.4476370347    3.4200087277    9.3622019813
H    17.8986085363    1.7149914638    9.1640592433
C    19.7897326913    1.6858717952    11.2455881053
H    20.0813819366    1.5931070064    12.2981664779
H    20.6356667529    2.1250686346    10.7057968963
H    19.6257727619    0.6795776563    10.8431534185
C    18.8910285657    3.9904634078    11.6047189426
H    19.1485294225    3.9624033446    12.6676677153
H    18.0573021385    4.6893707221    11.4898255947
H    19.7480334018    4.3997064242    11.0571117994
C    16.352977156   -1.0036404225    13.99596867
C    17.3733275172   -0.840693638    15.1457719612
H    17.0368646531   -0.0804226556    15.8590080747
H    18.357974272   -0.5384773264    14.7741521611
H    17.4926357713   -1.788406683    15.6843383603
C    15.0071383126   -1.4480094877    14.599129668
H    15.1382177701   -2.3966240005    15.1309199144
H    14.246571562   -1.6035094124    13.8245050314
H    14.6214170254   -0.716117087    15.3179090889
C    16.836052327   -2.1125672648    13.0314775022
H    16.9094909162   -3.0686554677    13.5629849951
H    17.8218473783   -1.8889809379    12.6110885773
H    16.1352829753   -2.2376802868    12.1979254188
C    11.9631022677   -1.752200152    10.2024317513
C    13.4845328969   -1.8840157149    9.997379372
H    13.7130993214   -2.8618251086    9.5591343384
H    14.0313735934   -1.8117340958    10.9449002548
H    13.8672037022   -1.1127320913    9.3195726332
C    11.278962965   -1.9352267044    8.8279540056
H    11.5589430372   -2.9021006402    8.3926733331
H    11.5874595332   -1.1431480526    8.1380587199
H    10.1871307283   -1.9112126587    8.906152014
C    11.5003914262   -2.8717501128    11.1634666074
H    11.7569817217   -3.8561806297    10.753535694
H    10.4169412902   -2.8451496474    11.3228125421
H    11.9876373057   -2.7711793182    12.1408038248
C    8.324334657    1.5687322749    11.643321389
C    8.0738094845    2.7921011752    10.7286303571
H    7.0335909397    3.1283858266    10.8189050177
H    8.2601382899    2.5329393753    9.6795571019
H    8.7277783975    3.632923057    10.9808205699
C    7.3628268105    0.4416685515    11.2264429777
H    7.4946002407   -0.4532313425    11.8459143234
H    7.5009465548    0.1572167561    10.1772973905
H    6.3271603577    0.779465668    11.3438512516
C    8.0164527347    1.9506322277    13.110075386
H    6.9652600575    2.2460732995    13.2109699038
H    8.6308617187    2.7895162599    13.4526954852
H    8.1985942659    1.1022123762    13.7802155913
C    13.2525631562    3.3785294843    9.0713311443
C    14.4292539505    2.7530538657    8.6250832743
C    14.395227367    1.6564591479    7.7581530048
H    15.3238105057    1.1930249483    7.43104419
C    13.1670147391    1.1611944119    7.3111021761
C    11.9829288951    1.7678912965    7.7394403363
H    11.0224309664    1.3834432478    7.4029456482
C    12.0279754947    2.8578966614    8.6126509903
H    15.3946413278    3.1238289606    8.9548032861
H    13.1330028523    0.3088047202    6.6368990785
H    11.0957666156    3.3000686293    8.9523591799
Br    11.0178645556    5.5718326783    10.7306850796
Br    14.7919275868    6.5312878465    9.4168763723
     186
5TS4       Charge,Multiplicity=0,5 E0=-10082.4100587 E0-LOW=-10012.0533727 ZPE-Corr=1.639719 G-Corr-298=1.510226 NImag=1 -174.9093           E0(cam-b3lyp)=-10080.7887636
Fe    12.557496292    3.7464080921    10.1031696211
P    12.051910843    4.0321605247    12.5240111198
C    10.5990877891    2.9762713829    12.914132268
C    9.712726797    3.2684170676    13.9591877168
H    9.8544909863    4.1647119608    14.5547827115
C    8.6415770323    2.4151791684    14.2251817612
H    7.9533120262    2.649971746    15.0319720929
C    11.5290820387    5.706104944    13.0309085504
C    10.3621030231    6.1945129365    12.4297777449
H    9.7866241046    5.5331188846    11.7970224831
C    9.9859644719    7.5305769781    12.581582251
C    10.8005188393    8.3502914974    13.3768872407
H    10.5346542362    9.3967306231    13.4870241374
C    11.9528401399    7.8808032733    14.0233506004
C    12.307760459    6.539885477    13.8370878613
H    13.1992131078    6.1445462263    14.302759166
C    13.3557178274    3.4939303172    13.6901442092
C    14.5983658107    4.1559414339    13.6913757426
H    14.7739768653    4.9474601136    12.9717784951
C    15.5828515086    3.8086069759    14.6219050642
C    15.3099809638    2.7484425457    15.5066239252
H    16.0685413969    2.4799324471    16.2307029696
C    14.1123161872    2.0308898708    15.483668932
C    13.1297738902    2.4345110591    14.5681111618
H    12.179566817    1.9154621745    14.5422876968
C    8.7810515019    8.1193595916    11.8301639051
C    9.3210629709    9.0563030379    10.7230228683
H    8.4915978685    9.5083949858    10.1656222331
H    9.9422414763    8.4952933336    10.014631615
H    9.9298709861    9.8649241094    11.1428246667
C    7.880874862    8.9203318969    12.7965313916
H    7.4998761081    8.2761362728    13.5975296882
H    7.0222972295    9.3340312655    12.2546873981
H    8.4116975402    9.7580890414    13.260511711
C    7.9232735625    7.0261417239    11.1628839221
H    7.5378639743    6.3131750534    11.9016974255
H    8.4862328195    6.4635811976    10.410971309
H    7.0648263589    7.4883579993    10.6625714121
C    12.7967991561    8.8414567457    14.8787347614
C    11.929908174    9.4003023227    16.030001651
H    11.5718171297    8.5898498593    16.6754323363
H    11.0558669269    9.9419725671    15.6535114897
H    12.5152843249    10.0944137253    16.6451511851
C    14.0282020553    8.1482632137    15.4909276564
H    14.5954452278    8.8671875373    16.0922985718
H    14.6991025808    7.76165666    14.7154615118
H    13.7450708899    7.3167029552    16.1464625635
C    13.2984779964    10.006681031    13.9942507752
H    13.8926039514    10.7080325302    14.5924116844
H    12.4706799285    10.5669626338    13.5470911061
H    13.9284595361    9.6277676744    13.1823010285
C    16.9108408478    4.5752314459    14.7538645467
C    17.137173732    5.5475272286    13.5840311833
H    18.102955607    6.0509232428    13.7040283362
H    16.3665037749    6.3231250921    13.5303151954
H    17.1484661594    5.0195186233    12.6250147528
C    18.1080371662    3.5981316655    14.7935251261
H    19.043721291    4.1620637084    14.8847703882
H    18.1571438037    3.0003759778    13.8787208913
H    18.0575583753    2.909431078    15.6425428007
C    16.8708610876    5.3834389592    16.0725557543
H    17.800981872    5.9507106669    16.1991449922
H    16.7538715373    4.7252420995    16.9405665171
H    16.0348750355    6.091433448    16.0706837717
C    13.8227670299    0.8452434679    16.4176590977
C    15.0173674541    0.5129519543    17.330148931
H    14.7666940397   -0.3439731416    17.9649696089
H    15.2732416063    1.3496504724    17.9901402487
H    15.9079638359    0.246907491    16.7489392292
C    12.6048916896    1.1851897409    17.3083613731
H    11.7101539586    1.3911033454    16.7111730843
H    12.8083324578    2.0670325738    17.927013551
H    12.3767770687    0.3447392104    17.9748541732
C    13.5059845008   -0.4051144187    15.5656279499
H    13.2949411695   -1.2609710674    16.2179399579
H    14.3506950403   -0.6647467097    14.9204152454
H    12.6360009219   -0.2563147025    14.9179797239
P    11.6404607295    1.5381055025    10.812564742
C    10.4082796035    1.8176122008    12.1382575909
C    9.3316338735    0.9657510624    12.4137617685
H    9.1720090504    0.0828892278    11.8021924395
C    8.4506589916    1.2653259403    13.4529223527
H    7.6132408908    0.6046861606    13.6585262146
C    12.8599834139    0.3512229731    11.4822785276
C    14.1847861962    0.7764003987    11.5940192172
H    14.4175490444    1.8060193293    11.3656618896
C    15.1976207025   -0.1169197851    11.9561713031
C    14.8258643008   -1.4394705961    12.2308696453
H    15.6003665889   -2.1481862108    12.5075326918
C    13.5004671564   -1.897987035    12.148441232
C    12.5191296886   -0.9765650243    11.7716248944
H    11.4876914844   -1.2879433806    11.6585447003
C    10.7701596298    0.625922526    9.4988501538
C    11.4371155039   -0.3623773517    8.7657815641
H    12.4332486159   -0.6553930874    9.0656599605
C    10.8309985375   -0.9548404447    7.6538039124
C    9.5569926125   -0.4997785122    7.2829248366
H    9.0831477677   -0.9376372207    6.4096704339
C    8.8762625878    0.5084402353    7.9806993428
C    9.494676457    1.0501042294    9.1104754897
H    9.0107532542    1.830746383    9.6779677121
C    16.6743601305    0.3038350138    12.0132096302
C    17.4975397766   -0.5948322114    11.0613994985
H    18.5533165792   -0.2989959711    11.0824205934
H    17.135443116   -0.5020054169    10.0311150442
H    17.4424750301   -1.6511665891    11.3449372356
C    17.1949057041    0.1411688826    13.4589788209
H    16.6320301351    0.7816265827    14.1454071124
H    18.2534787455    0.421486718    13.5190507941
H    17.1017632989   -0.8941529699    13.8055845455
C    16.8705807335    1.7688146745    11.5732979997
H    16.3380972287    2.4643589631    12.2294438614
H    16.520589947    1.9322896189    10.547486292
H    17.9356233788    2.0242341913    11.6100592149
C    13.1829864689   -3.3771873019    12.4237948159
C    13.5739061747   -3.7291519831    13.8772432279
H    12.9895287245   -3.1377814197    14.590420998
H    14.6341364292   -3.5355576666    14.070981308
H    13.384526492   -4.7911555642    14.0748738684
C    11.6879078007   -3.6956773682    12.2339753108
H    11.5082299867   -4.7567294454    12.439396704
H    11.3574769353   -3.4952118557    11.2079625486
H    11.0588471275   -3.1141738318    12.9177303078
C    13.9909074194   -4.2607954786    11.444385828
H    13.7705009044   -5.3205171238    11.620220055
H    15.0702789728   -4.12013678    11.5630082562
H    13.7342979771   -4.025858673    10.4047408789
C    11.5194377069   -2.0641185807    6.8408201838
C    12.912157796   -2.4159018162    7.3975574708
H    13.3583665108   -3.2151795196    6.7953734436
H    12.8573340228   -2.7709153597    8.4335560361
H    13.5911527995   -1.556450714    7.3665757192
C    11.6880986785   -1.5974879535    5.3764269269
H    12.183882122   -2.3758258619    4.7836069329
H    12.2975013393   -0.6879456823    5.3286891992
H    10.7237416423   -1.3815604515    4.9045586158
C    10.6469263275   -3.3400828126    6.880326857
H    11.1173555871   -4.1415046793    6.2976335121
H    9.6497414401   -3.1637073377    6.4631511346
H    10.523370823   -3.6942710505    7.9107444023
C    7.5160785529    1.0183361618    7.4772257769
C    7.6984928448    1.5910358809    6.0517492355
H    6.7433823628    1.9721807089    5.6699164514
H    8.0603768818    0.8311856982    5.3510269393
H    8.4202902137    2.4156759515    6.0583482861
C    6.4997393951   -0.1447254042    7.4423773332
H    6.3527373567   -0.5625736265    8.4452792606
H    6.8308619953   -0.9558275335    6.784793741
H    5.5288115741    0.2086974661    7.0743082327
C    6.9516218529    2.1390988317    8.3717393278
H    5.9998248559    2.4935514187    7.9601944199
H    7.6368822146    2.992148481    8.4295322488
H    6.7608397939    1.7851078658    9.3919775381
C    13.5223764675    5.5360989306    10.1030925982
C    12.8845614464    6.7523698023    10.3915617051
C    13.6081962028    7.8734196737    10.79445884
H    13.0855448691    8.802655187    11.0041720149
C    14.9983419781    7.7967971924    10.9258122282
C    15.6509091966    6.5894442661    10.6568953675
H    16.7310057665    6.5226649645    10.7567569265
C    14.9214387854    5.467722412    10.2524164331
H    11.8081462163    6.819911691    10.2885177524
H    15.5692042946    8.6695444221    11.2330638703
H    15.4465432106    4.5408256136    10.0361991782
C    11.7346652068    7.2039434809    5.9238671929
C    12.2000305398    6.9420335286    7.3818910158
C    13.055664931    5.7272322121    7.4860183882
C    12.853869507    7.2296392574    4.8680136948
C    14.4712073092    5.7945208983    7.0303690603
C    13.4819513183    5.8454364954    4.5929936654
C    14.631017673    5.4134094941    5.5284260767
H    11.0045534035    6.4328381198    5.6421293663
H    12.7580162054    7.8182507932    7.7374472604
H    12.5577543336    4.765813793    7.4405829003
H    14.8528179091    6.8094194594    7.1975096714
H    13.6309236279    7.9509631324    5.1603435595
H    13.8576187574    5.8133839297    3.5621665377
H    11.1966974481    8.1619406779    5.9146801782
H    11.3100695057    6.8273181067    8.0090624341
H    12.4225422476    7.6089568316    3.9325382939
H    15.0939543249    5.1131689454    7.6182398264
H    12.6801853936    5.095684922    4.6423956094
H    15.577545468    5.8448618284    5.1764157312
H    14.7384577851    4.3242971015    5.4588606736
Br    10.2794339913    4.396814662    9.2916529167
Br    13.8885294481    2.4905788911    8.5060297399
     186
5TS5      Charge,Multiplicity=0,5 E0=-10082.4097209 E0-LOW=-10012.0577453 ZPE-Corr=1.637284 G-Corr-298=1.507194 NImag=1 -233.5136           E0(cam-b3lyp)=-10080.7904325
Fe    13.4833227458    4.9833989853    10.4281678752
P    14.0544635043    6.016967103    12.7521740798
C    13.1331372827    5.0599497475    14.0195198814
C    12.7359721271    5.5959788262    15.2522522861
H    12.9483790337    6.6356171166    15.4813557705
C    12.0624292311    4.8057378806    16.1828470563
H    11.7576880121    5.2322437652    17.1344303621
C    13.6428241405    7.7868823459    12.9902540206
C    12.8660000713    8.3977206052    12.0125972394
H    12.5046896499    7.7991483473    11.1898499225
C    12.5815414315    9.7700877247    12.0570697549
C    13.1236084801    10.51101065    13.1088949201
H    12.9347295994    11.5774494494    13.1567227847
C    13.9385035016    9.9308128628    14.103636894
C    14.1833758011    8.5594034831    14.0326867068
H    14.8272669167    8.0789289283    14.7584962965
C    15.7925140829    5.973070186    13.3373031285
C    16.6735999887    6.9096962732    12.769862898
H    16.3057299306    7.5484450829    11.9775554337
C    17.9774915935    7.0394328838    13.2399490629
C    18.3960335343    6.1751428518    14.2707201804
H    19.4078831897    6.2750185807    14.6444727259
C    17.5593160417    5.2026463299    14.8226193994
C    16.24055474    5.1186691516    14.3408310463
H    15.5554712527    4.3943190311    14.7675905149
C    11.7462655485    10.3738623529    10.9175512978
C    11.4149690408    11.8579915467    11.1497500519
H    10.8044495156    12.2353321846    10.3216520793
H    12.3200241879    12.4740287967    11.1996797063
H    10.8486583914    12.0036424918    12.0772141796
C    10.4158237065    9.59372981    10.7822991338
H    10.5751818971    8.5251429792    10.6074257476
H    9.8296909654    9.9915856259    9.9445775845
H    9.8152822485    9.6913497322    11.6945502258
C    12.5538432479    10.2465836362    9.6030507462
H    12.8745939421    9.2160116545    9.4181848447
H    13.4602331888    10.8621179617    9.6464052925
H    11.9525842379    10.5842902741    8.7495968578
C    14.5639614635    10.8206527092    15.1910265328
C    13.4474778889    11.540761977    15.9808688039
H    12.7909773567    10.8147644942    16.4744602955
H    12.8276156098    12.1671631615    15.3309436836
H    13.8827560105    12.1878819708    16.7520551626
C    15.4179908847    10.0138891469    16.1874187459
H    15.8392966311    10.6883646576    16.9411352201
H    16.2539533233    9.5077954755    15.6903998965
H    14.823614127    9.2575754137    16.7130078134
C    15.4794019697    11.8694556383    14.5157194832
H    15.9435949599    12.5136380742    15.2723456202
H    14.9220727969    12.5111200207    13.8252363123
H    16.2780751814    11.377662837    13.9476379399
C    18.9375494791    8.1105761079    12.6972922281
C    18.2985408292    8.9467651241    11.5722555798
H    19.0210195687    9.6860802468    11.2085807229
H    17.4138626706    9.4903431102    11.923868392
H    17.9983293013    8.3238709498    10.7221189215
C    20.2107110524    7.4372319958    12.1370871612
H    20.9106064374    8.1970334596    11.7686137486
H    19.9606208904    6.7692005697    11.3058704197
H    20.7297518817    6.8463813736    12.8991625301
C    19.3235889948    9.0683508905    13.8491255516
H    20.0071022162    9.8453829311    13.4855917901
H    19.8221716748    8.5401872507    14.6689260585
H    18.4332698346    9.5614439497    14.2579793982
C    18.0100712455    4.2460456302    15.9381187674
C    19.4633405697    4.4978378447    16.3791495733
H    19.7341670319    3.7924748767    17.1727919542
H    19.5987359017    5.5113117789    16.7741920311
H    20.1684062161    4.3538297601    15.5524690257
C    17.0932194293    4.4254000451    17.1712218176
H    16.0450894696    4.2136822252    16.9353451833
H    17.1518499573    5.4511803931    17.5536291229
H    17.399281824    3.7427618055    17.9732426214
C    17.9039620604    2.7927923707    15.4272872018
H    18.2091190283    2.0909854901    16.2124933041
H    18.5513103956    2.6343171993    14.5580568454
H    16.8852705013    2.5348453821    15.1222294629
P    13.3337726997    3.0661790529    12.0642727927
C    12.8336495852    3.7135816327    13.7162626842
C    12.1591295622    2.9276281662    14.6623731585
H    11.9126507412    1.8962597233    14.4295442718
C    11.7785179965    3.468883838    15.88935932
H    11.2544091401    2.850546208    16.6127679338
C    14.9211975573    2.1935252879    12.3277831139
C    16.038474839    2.6542330939    11.6357598259
H    15.9439639745    3.5327843092    11.0077367035
C    17.2734908225    1.9910542584    11.7270823144
C    17.3295596462    0.8376480239    12.5117749082
H    18.2653562983    0.2962547277    12.5823215789
C    16.2177921279    0.3377149847    13.2205096153
C    15.0222247797    1.0499537755    13.1385189082
H    14.1397743343    0.7069752703    13.6647918377
C    12.1055134891    1.7564225945    11.7238392677
C    12.472377312    0.48454229    11.2647682963
H    13.5214240493    0.2342251801    11.1957400505
C    11.5031544856   -0.4453629975    10.882355364
C    10.1533950409   -0.0556840084    10.9409400209
H    9.3972163949   -0.7716658234    10.6427012265
C    9.7567033533    1.2196113292    11.3602864982
C    10.7562170882    2.1139665165    11.7651360097
H    10.4878862402    3.1140003654    12.0848921875
C    18.4758916075    2.5416277005    10.9446994151
C    18.1648339306    2.4697581678    9.4314441679
H    19.0119242905    2.8568725097    8.8520536775
H    17.2816256523    3.0616000925    9.1733729198
H    17.9774403496    1.4358799173    9.1186952906
C    19.7653082634    1.7472662064    11.2193432085
H    20.0315062946    1.7652030922    12.2829076756
H    20.5965797603    2.1910900098    10.6605629345
H    19.6766514069    0.7011695955    10.9043440448
C    18.7203571172    4.0141933011    11.3444518427
H    18.9343560675    4.1037557394    12.4139504314
H    17.8589069516    4.6547505834    11.1313675133
H    19.5768200131    4.4151425923    10.7892375559
C    16.345756636   -0.9722045591    14.0167554106
C    17.3969732611   -0.8049288795    15.1369725643
H    17.0861622199   -0.0334804494    15.8489583543
H    18.3746395495   -0.5173640363    14.7365332413
H    17.5210884952   -1.747334437    15.6841119273
C    15.0121043937   -1.3921988622    14.6631899017
H    15.1476483115   -2.3329063979    15.2080887523
H    14.228847547   -1.5519335927    13.9125363014
H    14.6536602329   -0.6435735218    15.3788970164
C    16.7929806915   -2.1032718793    13.0602441516
H    16.8749450206   -3.0502480639    13.6070588679
H    17.7676908518   -1.8938553848    12.6078431324
H    16.0685090238   -2.2386666465    12.2490194526
C    11.8756670131   -1.8707075636    10.4378377145
C    13.3973577557   -2.0482747102    10.2737477095
H    13.6152124092   -3.0654995731    9.9295450283
H    13.9306101835   -1.9003184971    11.2196485979
H    13.8060310096   -1.3463314607    9.5377369304
C    11.2118297879   -2.2064331049    9.0828603328
H    11.4631946539   -3.2315779193    8.7858401728
H    11.5653266458   -1.5302503102    8.29666401
H    10.1204807319   -2.1336805141    9.1260468856
C    11.3764745315   -2.8656381593    11.5115821446
H    11.628920175   -3.894686666    11.227835928
H    10.2899644778   -2.8051891643    11.6378352549
H    11.8410402915   -2.6537159217    12.4819322669
C    8.2946840579    1.6949798233    11.351122406
C    8.1632279694    2.8558771771    10.3343198143
H    7.1314832974    3.2287843438    10.3152257251
H    8.4215993898    2.5145173943    9.3242581417
H    8.8248243653    3.6920692708    10.5806489705
C    7.3154548738    0.5784602625    10.9477055395
H    7.3627639799   -0.2715663468    11.6385208165
H    7.5145372972    0.2094690158    9.9350949102
H    6.2900155685    0.9641933717    10.9625681733
C    7.9021658015    2.2003866051    12.7588174636
H    6.8608217771    2.5439369481    12.7606081489
H    8.5287321863    3.0381521422    13.0813090976
H    7.9992366617    1.3996999786    13.5014513379
C    13.4237535483    3.6629641662    8.753511169
C    14.6458677603    3.4417931829    8.0810784415
C    14.9058813056    2.252036258    7.395502758
H    15.8679336558    2.1026169345    6.9097727946
C    13.9270273519    1.2547974757    7.3296637386
C    12.6911961643    1.4622973621    7.9490823637
H    11.916975782    0.701539077    7.8948620627
C    12.4504564643    2.6473264046    8.6457050396
H    15.4077841905    4.218598817    8.1002605447
H    14.1214428949    0.3301657777    6.7912854786
H    11.4875757642    2.7853316583    9.1307972122
C    11.55064479    4.8544529143    6.2838899001
C    12.1134341646    5.7924803459    7.3494172283
C    11.2339482806    6.6479340284    8.0642152573
C    10.8868461217    5.5753543677    5.097894362
C    9.7522412112    6.6577101707    7.9061832155
C    9.4762547739    6.1191001294    5.3826930737
C    9.3658644726    7.1769473957    6.4908563632
H    12.3824658841    4.2358778805    5.9283527809
H    12.6303639219    5.08195533    8.169896763
H    11.6852878932    7.4867063843    8.5856746794
H    9.3468364169    5.6469048294    8.0298537176
H    10.8384821488    4.1586060254    6.7472174312
H    13.0290401483    6.316703768    7.0484784105
H    9.304809568    7.2880529452    8.679052588
H    8.3262104358    7.5229009342    6.5459276614
H    9.9717688031    8.0578513589    6.2388530791
Br    11.0624611277    5.5939400283    10.6552756879
Br    14.8201465263    6.8278777432    9.4403001972
H    11.5394934524    6.3943808953    4.7626372382
H    10.8138336251    4.8747959889    4.2558109321
H    8.8211280477    5.2748534338    5.6441010016
H    9.0707919569    6.5472256042    4.4563893156
     185
4TS2      Charge,Multiplicity=0,4 E0=-7481.0360673 E0-LOW=-7440.2893904 ZPE-Corr=1.638380 G-Corr-298=1.513067 NImag=1 -25.0148       E0(cam-b3lyp)=-7479.3145479
Fe   -0.2150829322   -0.9869455205    1.0124471307
P   -1.2562477158   -0.0288820221   -0.9659076532
P    1.7996409372   -0.4566489031   -0.3241968412
C   -0.1136628152   -0.381908288   -2.3645058865
C   -0.5691970227   -0.4646487108   -3.687339166
H   -1.6235209211   -0.3168678264   -3.9018533592
C    0.3197464778   -0.7478550396   -4.7236185371
H   -0.0438845364   -0.8118451637   -5.7451842948
C    1.673070736   -0.9585216248   -4.4452960097
H    2.3662650972   -1.1883660518   -5.2494216123
C    2.1361067655   -0.8829428817   -3.1321651466
H    3.1832835067   -1.0748876298   -2.9188267681
C    1.2547581725   -0.5881143027   -2.0818362943
C   -2.8991863826   -0.6110541942   -1.5171912168
C   -3.0865007852   -1.9945069193   -1.5307805493
H   -2.2464481153   -2.6416970172   -1.3007044319
C   -4.3506231613   -2.5506342659   -1.7703512394
C   -5.4168044195   -1.6700834837   -1.9819484737
H   -6.4104333053   -2.0737555656   -2.1338160511
C   -5.2589116433   -0.27172527   -1.9857121048
C   -3.978983452    0.2453724025   -1.7734121378
H   -3.8157635701    1.3142305984   -1.7661470436
C   -1.3424498657    1.7969462098   -0.8835663554
C   -0.5003897996    2.6152101911   -1.6408747034
H    0.2010170449    2.1581513718   -2.3253682894
C   -0.5641669834    4.0091773866   -1.5223273952
C   -1.4874022592    4.5486895675   -0.6165822049
H   -1.5441400316    5.6278030025   -0.5155913226
C   -2.3466188823    3.7560568994    0.1602317906
C   -2.2549919832    2.3697629678    0.0134361795
H   -2.9012588277    1.7170240004    0.5840688517
C    2.5168804477    1.2185898842   -0.1585638895
C    3.4743172478    1.7019848408   -1.0666862588
H    3.7120591025    1.1080023432   -1.9402617659
C    4.128404691    2.9112222166   -0.8343410777
C    3.7837911867    3.6292570848    0.3290444007
H    4.2987614884    4.5620398345    0.522843149
C    2.812108833    3.1939115523    1.2323353381
C    2.182205685    1.9639966275    0.9695977496
H    1.4336982556    1.5761851024    1.6530797272
C    3.2453813716   -1.5738699693   -0.2148475116
C    4.4526223994   -1.1629827264    0.3695631326
H    4.5488906305   -0.141540577    0.7127377218
C    5.5202616633   -2.0544424388    0.4975393136
C    5.3419459152   -3.3715701467    0.0352600503
H    6.1688224339   -4.0653850702    0.1292009806
C    4.1436825719   -3.8150911667   -0.5338363988
C    3.0961418623   -2.8909004052   -0.6514138918
H    2.1488011029   -3.1992928475   -1.0768141833
C   -4.5080474922   -4.0797368828   -1.7409532302
C   -5.9618921968   -4.523026268   -1.982767792
H   -6.3326590458   -4.189524549   -2.9591077871
H   -6.6364788455   -4.1386347466   -1.2090023643
H   -6.0218525492   -5.616782938   -1.9612979448
C   -4.0562140428   -4.6117444345   -0.3589254427
H   -2.9970510719   -4.4118040893   -0.1673385545
H   -4.2074420257   -5.6969050333   -0.3075905309
H   -4.6332653633   -4.1428866769    0.446306347
C   -3.6162563459   -4.6995638756   -2.8419821414
H   -3.9159514857   -4.3440953403   -3.8349082844
H   -3.7026564718   -5.792784959   -2.8292873507
H   -2.5611594633   -4.4454133453   -2.6955651349
C    0.3223408595    4.9426839581   -2.3637768995
C    1.2433225423    4.1601596032   -3.3194748192
H    0.6704663714    3.5515548895   -4.0288113805
H    1.9273608789    3.5013721603   -2.7738242231
H    1.849403045    4.8620918321   -3.9026705939
C   -0.5773765555    5.8708253774   -3.2125611329
H   -1.2151925632    5.2865742891   -3.8859440373
H    0.0397048054    6.5415831599   -3.8223067415
H   -1.2277782014    6.4923226611   -2.5879348138
C    1.2063838804    5.7970480057   -1.4268895232
H    0.6042951774    6.408687979   -0.7461619887
H    1.8382491824    6.4743272746   -2.0139750291
H    1.8592949069    5.1589455774   -0.8237856046
C   -3.3562278744    4.4135198422    1.1165090975
C   -4.1966052142    3.3744851363    1.8832185875
H   -4.7856126355    2.7434739936    1.2078105413
H   -4.8975815433    3.8891005207    2.5495413702
H   -3.5717056609    2.7205781786    2.5013012435
C   -2.6023046379    5.2780515514    2.1526245153
H   -1.9966293448    6.0547058433    1.6744402818
H   -1.9332424338    4.6607060876    2.7613989037
H   -3.3157891873    5.7730902036    2.8222617449
C   -4.3162219153    5.3083015965    0.2984192552
H   -3.7788900319    6.1019178858   -0.231525467
H   -5.0491353515    5.7835144593    0.9613190783
H   -4.8611932675    4.7159369402   -0.4457864461
C    5.2291968394    3.4491933753   -1.7641211455
C    4.9210200356    4.9079526575   -2.1731717929
H    5.7117565863    5.2872668682   -2.8310676342
H    4.8633758325    5.5751140681   -1.3073543696
H    3.9692254683    4.9724135091   -2.7089629243
C    5.3648644964    2.6096250859   -3.0484674092
H    6.1358219677    3.045302882   -3.6933524493
H    4.4274907435    2.5845985193   -3.6164302602
H    5.6628785232    1.5775226318   -2.831729076
C    6.5780442327    3.4069069017   -1.0080179056
H    7.3828613744    3.7984704796   -1.641932045
H    6.8346790683    2.3789142583   -0.7272374675
H    6.5456662576    4.0079795725   -0.0929652178
C    2.4091088737    3.9956301398    2.4794094406
C    2.57417162    3.1103286486    3.7374626197
H    2.2989292543    3.6787083683    4.6340644706
H    3.6144359717    2.781607307    3.847011018
H    1.9349554747    2.2233722689    3.7048779501
C    0.9294253713    4.4192973576    2.3370545738
H    0.7880486763    5.0704632046    1.4682125204
H    0.6017874238    4.9627877492    3.2316250158
H    0.2748926628    3.5538638763    2.2122714298
C    3.2619882814    5.2636535721    2.6634060203
H    3.1507080421    5.9555484496    1.8205542874
H    4.3260480156    5.0248811797    2.7756482125
H    2.9421154067    5.7923283048    3.5681296492
C    3.9166314315   -5.258105309   -1.012989243
C    5.1855899838   -6.1219914449   -0.9009181816
H    5.5289954937   -6.2075663407    0.1362619145
H    6.0072789688   -5.7159416624   -1.5026361162
H    4.9750211049   -7.1344460551   -1.2633520083
C    2.8067305186   -5.9003653733   -0.1466710062
H    3.1204678823   -5.9541674198    0.9025160145
H    2.5976285994   -6.9199931355   -0.4934992236
H    1.8749809076   -5.327111657   -0.1832966622
C    3.4692232954   -5.2455270168   -2.4937483728
H    2.5331305094   -4.6951809705   -2.6338467842
H    3.3078003502   -6.2706481774   -2.8480061826
H    4.2330157495   -4.7807133397   -3.128359389
C   -6.4887529641    0.6353715843   -2.1592833682
C   -7.1998612406    0.3108445555   -3.4925967497
C   -6.116546593    2.1302120489   -2.161777221
C   -7.45842492    0.3833462947   -0.9798213688
C    6.8706871342   -1.6331673356    1.1029119127
C    7.9744406827   -1.782791408    0.0298150949
C    7.2018864355   -2.5377097362    2.3124393876
C    6.8638818011   -0.1702447859    1.5853992752
H    7.8426376528    0.0830530797    2.0075979501
H    6.6666101863    0.5282709047    0.7643334404
H    6.1111096576   -0.0021860304    2.3639742665
H    8.1645434234   -2.2469799178    2.7499603595
H    6.4321414885   -2.4475191845    3.087325828
H    7.2704203099   -3.5925380722    2.0270594696
H    8.9487978315   -1.4948285783    0.4428351598
H    8.0540684571   -2.8142789943   -0.3294901578
H    7.7656323649   -1.1398369411   -0.8333621518
H   -6.970871169    0.6037817139   -0.0226394984
H   -8.3428554236    1.0254470607   -1.0706736355
H   -7.7999073066   -0.6566354468   -0.9500563931
H   -5.4292896452    2.3770717479   -2.9790381641
H   -7.0206289553    2.7349772163   -2.2919248893
H   -5.6488320549    2.4342062107   -1.2180811259
H   -6.5313762836    0.4873786591   -4.343197645
H   -7.531441151   -0.7318018701   -3.5352208565
H   -8.0844416717    0.9471754155   -3.6150599948
C   -0.3232220636   -0.1451454316    2.845899181
C    0.1270048505   -0.8510989887    3.9827783783
C   -0.8258738595    1.1510799744    3.0837741673
C    0.0741137782   -0.3056215833    5.2702241407
C   -0.8929038052    1.7105373013    4.3638795796
C   -0.4394078039    0.9802420347    5.4651375876
H    0.4289322936   -0.8819826744    6.1224236184
H   -1.2906106288    2.7145828898    4.4998486364
H    0.5213344479   -1.8605792229    3.8628972344
H   -0.484898423    1.4071076359    6.4642420743
H   -1.1707824239    1.7478326616    2.242703946
C   -3.4024412749   -1.8322271163    2.0406283503
C   -3.0819293859   -2.5564474601    3.3114241187
C   -3.9310831958   -2.2237809224    4.55399639
C   -3.8908182037   -0.7284907171    4.9243211063
C   -4.9794949705    0.1300487176    4.2503288981
C   -5.2534485489   -0.2033217973    2.7727314812
C   -3.9837993334   -0.4561932619    1.932156626
H   -4.969923573   -2.5523546379    4.4088835611
H   -2.0306454672   -2.3493639968    3.5782586107
H   -3.0106345812   -2.2716390164    1.1300228432
H   -3.2268424292    0.2938501272    2.2197928565
H   -2.9015781253   -0.3344433205    4.6622251926
H   -4.6829026123    1.185324236    4.3298790084
H   -3.5380857019   -2.8173959559    5.3896426842
H   -3.1180765433   -3.639166047    3.1186338575
H   -3.9832576016   -0.6075521378    6.0117432864
H   -4.2112683669   -0.2707101516    0.8770372074
H   -5.9216520862    0.0335013232    4.8078836182
H   -5.8180024516    0.6275246925    2.3275095924
H   -5.902206912   -1.0855735566    2.6975238043
Br   -0.2622577871   -3.3790349357    0.5989746186
     185
43PhBrR  Fe(III)BrPh(SciOPP)(R)     Charge,Multiplicity=0,4 E0=-7481.0645825 E0-LOW=-7440.3205707 ZPE-Corr=1.640844 G-Corr-298=1.515309 NImag=0       E0(OPBE)=-7480.9218224, E0(cam-b3lyp)=-7479.3386211
C   -1.1068319568   -4.2184080146   -1.0604260075
C    0.0132899045   -3.3901225323   -0.9080611286
C    1.2677285904   -3.8207537968   -1.3541226333
C    1.4126946599   -5.0641124824   -1.9810257609
C    0.2661097925   -5.8555782322   -2.1416355176
C   -1.0012565124   -5.4635829413   -1.6855034136
P   -0.1672271343   -1.6833250011   -0.2603386727
C   -0.1283253487   -1.8018118966    1.5803221909
C    0.1400324937   -0.621319029    2.3079517722
C    0.1868301017   -0.662085016    3.7062577414
C   -0.0341936205   -1.8632043021    4.381713616
C   -0.2995970743   -3.0310364567    3.6623255283
C   -0.3447588524   -3.0011891664    2.2671579024
P    0.4456911666    0.9057589828    1.3311615361
C   -1.1171743645    1.8589357485    1.3533222338
C   -1.7718788772    2.135018929    0.1482911522
C   -2.9221573065    2.936307362    0.1278959067
C   -3.3799263288    3.4442162811    1.3503739042
C   -2.7515773495    3.1829065665    2.578050797
C   -1.6166516928    2.3690276786    2.5597215517
C   -3.6828992077    3.2705005341   -1.1664376613
C   -5.0909884753    2.6348662439   -1.1023431241
C   -3.296553648    3.8150841121    3.8693207672
C   -2.469706893    3.4157192436    5.1057871854
C    2.7640969262   -5.5526774823   -2.5291074608
C    2.6563579792   -5.7013492323   -4.0648951719
C   -2.2277292124   -6.3587806793   -1.92987441
C   -3.5042898545   -5.7912568342   -1.2791544991
Fe    1.3900272755    0.1187527529   -0.8075501621
C    0.9686626614   -0.0116747062   -2.7471791866
C    0.0673825589    0.8338237244   -3.4110707141
C   -0.2117499196    0.6852160716   -4.773691872
C    0.4103209441   -0.328283519   -5.507560625
C    1.3100769418   -1.1857830971   -4.8666213287
C    1.5840715722   -1.0238150561   -3.5056085338
C   -1.9359673853   -1.3451095774   -0.6220187996
C   -2.3402828403   -1.3782289983   -1.9692649254
C   -3.6917243493   -1.30549215   -2.3078707867
C   -4.6252227834   -1.1415096497   -1.2645022289
C   -4.2524199904   -1.0779127291    0.0793545998
C   -2.8857202427   -1.1900325416    0.3839696896
C   -4.1943288179   -1.4476413729   -3.7552196883
C   -4.8719654854   -0.1313364446   -4.198861219
C   -5.2668169057   -0.9715082473    1.2294707785
C   -5.1994045246   -2.2720672693    2.0660188273
C   -5.2204646033   -2.603620203   -3.8301483199
C   -3.0532795015   -1.7670924636   -4.7372626379
C   -4.9170965454    0.23412976    2.1288665388
C   -6.7105044101   -0.7916191029    0.7259606483
C    1.6202447633    1.9119915691    2.3026085297
C    1.484620629    3.3029887437    2.3876921824
C    2.5011261943    4.0867879451    2.9458387959
C    3.6665005049    3.4371916818    3.3761945898
C    3.8369371666    2.0471937603    3.2948941599
C    2.7850801728    1.2917866589    2.7706072333
C    2.3743041887    5.6129653215    3.0946240076
C    3.5103705071    6.308865901    2.309450882
C    5.1731678762    1.4040171342    3.6985437915
C    5.5735665458    1.8395442537    5.1253524531
C    2.4826449504    5.9830430701    4.5925329515
C    1.0271327272    6.1421288328    2.5674629015
C    5.1124957442   -0.1353287858    3.6602207326
C    6.2476898436    1.8717532843    2.6878133901
C   -2.963922826    2.7324095634   -2.4157638006
C   -3.8123396982    4.8041302272   -1.3145529106
C   -3.2492636856    5.3554167445    3.7334279247
C   -4.756827739    3.3626837365    4.0959958396
C    3.116510158   -6.919610065   -1.8986229548
C    3.9098806696   -4.5705811732   -2.2198495733
C   -2.4670911315   -6.4614935487   -3.4547503427
C   -1.9753664329   -7.7678819391   -1.347957645
C    2.5016045785    1.7762131364   -1.1579414327
C    3.6212054271    1.5779690856   -2.1730015542
C    4.6422968588    2.7328042567   -2.2684228337
C    4.0749436068    4.0011798601   -2.9327489743
C    3.3092430214    4.9712939249   -2.0101161314
C    2.4001714952    4.3328709174   -0.9423882902
C    1.6583396326    3.0408175086   -1.3543859635
H    0.4200542541    0.2392860686    4.2653596747
H    0.0089182699   -1.888622025    5.4668117482
H   -1.3758072401    1.7197366427   -0.7701401652
H   -4.2656018222    4.0714923574    1.348494502
H   -1.0858322733    2.149779153    3.4778859097
H    0.5859574361    3.7705507057    2.0102178411
H    4.475516718    4.0377385825    3.7796049468
H    2.8756562498    0.2189981124    2.6805240232
H   -4.3397565077    5.047685865   -2.2444544177
H   -2.8239463925    5.2769213042   -1.3479112634
H   -4.3736319451    5.2539828292   -0.48915626
H   -5.0167552528    1.545686484   -1.0255010846
H   -5.6584663618    2.876285392   -2.009276572
H   -5.661040215    3.0001026456   -0.2408992159
H   -2.8546918213    1.643521506   -2.3898909366
H   -1.9697764688    3.1802643364   -2.5269955181
H   -3.5423077498    2.9852789146   -3.3111395623
H   -4.8122338556    2.2761410508    4.2206231312
H   -5.4041413833    3.6381092938    3.2569507864
H   -5.1620859348    3.8329321656    4.9999609126
H   -2.8954690094    3.8850804261    5.9993186763
H   -1.4276030243    3.7456503456    5.0223234267
H   -2.4764676805    2.3312111472    5.2644860357
H   -3.6274422684    5.828212543    4.6476193559
H   -3.8591648792    5.7094041076    2.8958518487
H   -2.221501328    5.700198448    3.5703664528
H    0.978600881    7.2278615502    2.7058265966
H    0.1803564539    5.6999701065    3.1056621014
H    0.897975756    5.9374632555    1.4989355228
H    3.4337004821    7.3975489786    2.4177414787
H    3.4526744863    6.0664272489    1.2427828577
H    4.4990024565    6.0067326055    2.6705884924
H    2.3956366705    7.0683422364    4.7235925489
H    3.4409927012    5.6695251824    5.0195684075
H    1.6830449096    5.5036881265    5.1694957539
H    7.2204035833    1.4248924264    2.9275249497
H    6.3630480676    2.9612650586    2.6983069478
H    5.9707712286    1.5704216556    1.6708552449
H    4.8188798037    1.5235104474    5.855064458
H    5.690614412    2.9249847134    5.2096830503
H    6.5300736612    1.3816382511    5.4042894589
H    6.080933546   -0.5473556409    3.96550161
H    4.888938771   -0.5102251097    2.656007734
H    4.3512816302   -0.5249124099    4.34696126
H   -0.5428689078   -3.9123883679    1.710727127
H   -0.4642952616   -3.9678960041    4.1869699697
H    2.1203249888   -3.1723174538   -1.2059434144
H    0.3619771084   -6.8092297435   -2.6518395792
H   -2.0679969777   -3.8671130704   -0.710960419
H   -1.5855631292   -1.5103545977   -2.7348092902
H   -5.6749465427   -1.0771559578   -1.5228485833
H   -2.5692746129   -1.184624691    1.4203256059
H    4.8529096919   -4.9750181119   -2.6042267056
H    4.0289140468   -4.4047144864   -1.1436181117
H    3.7517540204   -3.5959696941   -2.6948498237
H    1.8842065427   -6.4238569742   -4.3504314346
H    3.6100571478   -6.0456579005   -4.4828749872
H    2.4061019344   -4.7397712703   -4.5286500378
H    2.3584841607   -7.6790730871   -2.117289018
H    3.2033708228   -6.8334946092   -0.8093690755
H    4.0744673275   -7.2820690651   -2.2903746738
H   -1.8067022031   -7.7171047768   -0.2660064209
H   -1.1028646529   -8.2484786853   -1.8023385832
H   -2.8426284156   -8.4142443543   -1.5286992675
H   -4.3446581808   -6.4683342161   -1.4682114771
H   -3.771754916   -4.8104054405   -1.6883762034
H   -3.3951119398   -5.6894009038   -0.1930719048
H   -3.3367403311   -7.0963520212   -3.6635410378
H   -1.6023874624   -6.8925274093   -3.9705744474
H   -2.6554183013   -5.4700160105   -3.8839544458
H   -3.4591202822   -1.8746563361   -5.7496580115
H   -2.5498452022   -2.7062010863   -4.4775661696
H   -2.3001276305   -0.974701448   -4.7627243659
H   -5.2803459804   -0.2371263566   -5.2112146984
H   -4.1513910392    0.6928532863   -4.2060938173
H   -5.6938445781    0.1471249765   -3.5302740399
H   -5.579876137   -2.7200693153   -4.8595617624
H   -6.0928426806   -2.4276119251   -3.1926114739
H   -4.7622509656   -3.5504904403   -3.5212451346
H   -7.3894817206   -0.703488749    1.5813174917
H   -7.0441351977   -1.6464577666    0.1269748821
H   -6.8172045798    0.1160420613    0.1208805589
H   -4.2031315386   -2.4256605231    2.4950054562
H   -5.4378564826   -3.1455200791    1.4477004375
H   -5.9187612982   -2.2301320281    2.892940016
H   -5.6257348457    0.2981019429    2.9632147216
H   -4.9638914429    1.1709642044    1.5667345982
H   -3.9101888711    0.1598697066    2.5512786319
H    1.7985538243   -1.9810019631   -5.4264619954
H   -0.9165072169    1.3574381394   -5.259131008
H    2.2909645358   -1.6972010159   -3.0275892719
H    0.194206328   -0.4511008884   -6.5659118737
H   -0.4259928757    1.6297928983   -2.8632476868
H    5.0426866686    2.9652693387   -1.2703071903
H    3.1857744141    1.4212507516   -3.1684091965
H    2.9495707463    1.8276806692   -0.1506021398
H    1.3145669664    3.1100670625   -2.3944472276
H    3.4140321098    3.6825833919   -3.7510620903
H    2.7085060366    5.6356499596   -2.6466230778
H    5.4949232192    2.3780408421   -2.8641867221
H    4.1551230398    0.6531807111   -1.9220202534
H    4.8878491235    4.5644833079   -3.4104001154
H    0.749973987    2.97597532   -0.7425188509
H    4.0295366042    5.6223652265   -1.4945187033
H    1.6662424808    5.0872075031   -0.6261164077
H    2.9876062139    4.1026783881   -0.045640369
Br    3.242538983   -1.1922966187    0.2503383074
     185
23PhBrR  Fe(III)BrPh(SciOPP)(R)     Charge,Multiplicity=0,2 E0=-7481.037231 E0-LOW=-7440.292305 ZPE-Corr=1.642576 G-Corr-298=1.520988 NImag=0         E0(OPBE)=-7480.9022755
C   -1.1133402799   -4.1646783718   -1.0642263821
C    0.0037781337   -3.3195266462   -1.0142738942
C    1.2351610261   -3.7628664297   -1.5055874092
C    1.369991479   -5.0451414456   -2.05025539
C    0.2320595264   -5.8635444519   -2.086979022
C   -1.0190151391   -5.4505110451   -1.6033780838
P   -0.1456114873   -1.6048175164   -0.3728514498
C   -0.1175980345   -1.7341536957    1.4626064748
C    0.1594404128   -0.536703097    2.1505093372
C    0.2058684678   -0.5316892844    3.5487515433
C   -0.0225207685   -1.7122998151    4.2581298271
C   -0.2941883603   -2.9005418711    3.5749021071
C   -0.3414731293   -2.9129728683    2.1791393225
P    0.4655273658    0.9530560018    1.1063904307
C   -1.1158747467    1.8814219503    1.151887346
C   -1.8593678886    2.1128847482   -0.0092171497
C   -3.045583965    2.8623003915    0.0439675029
C   -3.4540344717    3.3481138262    1.292208319
C   -2.7373247385    3.1251660266    2.4775987543
C   -1.5645557953    2.3750547426    2.3861200654
C   -3.9020959243    3.1716137196   -1.1968511287
C   -5.2878501017    2.5045527064   -1.0393860328
C   -3.2348270047    3.7225213887    3.8034806556
C   -2.2946159174    3.3932774163    4.978336023
C    2.7118474757   -5.5594144076   -2.5973726336
C    2.5447854378   -5.9604256745   -4.0813319484
C   -2.2358468063   -6.3867119328   -1.6973877617
C   -3.5093373286   -5.7518166991   -1.1044865942
Fe    1.5083465345    0.1388161408   -0.824489693
C    0.683826117    0.3888914107   -2.5795185072
C    0.0064802909    1.5037224077   -3.0917165454
C   -0.3207589283    1.6112975914   -4.4467441062
C    0.0337266357    0.5958944938   -5.3380533
C    0.7094104054   -0.5278469498   -4.8560508815
C    1.0239360818   -0.6273790746   -3.4969185766
C   -1.9231825055   -1.2750435094   -0.7143244395
C   -2.3471050398   -1.2574296248   -2.0548382212
C   -3.7068660286   -1.2465818522   -2.3704872659
C   -4.6327431051   -1.2128076878   -1.3088934983
C   -4.2412510799   -1.1764117991    0.0306072907
C   -2.8659393514   -1.2142396447    0.3088175157
C   -4.2183446395   -1.36274979   -3.8169309557
C   -5.2681430893   -0.2681467729   -4.1146194748
C   -5.2358004682   -1.162969942    1.2024263814
C   -5.0691073518   -2.4733070675    2.0090737248
C   -4.8702645204   -2.7561497485   -3.9865686964
C   -3.0825485468   -1.2268811012   -4.8456453773
C   -4.9408011391    0.0452896405    2.1204577416
C   -6.6983164735   -1.0637702031    0.7317605256
C    1.6145587158    1.9800532962    2.0956525888
C    1.4574219156    3.3665910696    2.1968879525
C    2.4234840094    4.1508656594    2.8372256961
C    3.563280274    3.5056002325    3.3374001337
C    3.7558807903    2.1194244542    3.2403657506
C    2.7533387374    1.3647938979    2.627193629
C    2.2539384629    5.6686780583    3.021850385
C    3.478650316    6.4141563834    2.4429067505
C    5.0654669917    1.475120109    3.7217911539
C    5.4056685376    1.9381820053    5.1555708738
C    2.1351928386    5.9714059826    4.5340712669
C    0.990898797    6.205098818    2.3215362941
C    4.9898696131   -0.0645501053    3.7174993177
C    6.1888284507    1.9111457054    2.7513898003
C   -3.2569874874    2.6556148946   -2.4940110234
C   -4.0797189514    4.702028042   -1.33378997
C   -3.3143427812    5.2612342569    3.6667882979
C   -4.6372904175    3.1604002491    4.1302126489
C    3.153943828   -6.7926899055   -1.7759651
C    3.8213688451   -4.4938561571   -2.5089250052
C   -2.5083327778   -6.7138536619   -3.184177359
C   -1.9416672553   -7.693602662   -0.925998683
C    2.7860228081    1.6406227728   -1.07031795
C    3.7899990233    1.2548573539   -2.1585759909
C    5.0175211003    2.1837943818   -2.2776561755
C    4.6889533934    3.5729408583   -2.8540975489
C    4.1935881972    4.6311558136   -1.8491435542
C    3.1589981513    4.1693986511   -0.7976556901
C    2.1926452272    3.047928   -1.2362754439
H    0.4452233809    0.3823780102    4.0835792353
H    0.0222379922   -1.7058287395    5.3434634321
H   -1.5121430249    1.6941461758   -0.9431943235
H   -4.3704724004    3.9269440191    1.3453497777
H   -0.9688216513    2.1896356789    3.2701256219
H    0.5780531868    3.8307912043    1.7730846001
H    4.3319641453    4.1053143494    3.8133755718
H    2.8634346101    0.2949752808    2.5231194961
H   -4.6722535546    4.9319032054   -2.2273811126
H   -3.1078655959    5.1996030063   -1.4313612833
H   -4.5970503181    5.1379962149   -0.4729002534
H   -5.184891646    1.4181638465   -0.9627872065
H   -5.9168744916    2.7283680464   -1.9094087411
H   -5.8114273149    2.8616854097   -0.1456212416
H   -3.0883690682    1.5747531225   -2.4730224706
H   -2.298294297    3.1467179348   -2.6852362368
H   -3.9136107123    2.8760061926   -3.343193094
H   -4.6011975791    2.0724641149    4.2533615016
H   -5.3596642761    3.3839055096    3.3382450549
H   -5.0139100709    3.600094151    5.0615795996
H   -2.6888571396    3.8361419472    5.8994565478
H   -1.2881551907    3.798255566    4.8187026617
H   -2.2086602982    2.3125492621    5.1395791708
H   -3.6559487804    5.7079673452    4.6081615331
H   -4.0121648131    5.5650763907    2.8796785831
H   -2.3312229415    5.6822765615    3.425459926
H    0.9171003163    7.287262327    2.4750806941
H    0.0773755111    5.7513682869    2.7234020372
H    1.0168938055    6.0219662796    1.2411947506
H    3.3602776824    7.4956616225    2.5796497265
H    3.5872342123    6.2129931875    1.3718084418
H    4.4095918862    6.118358031    2.93700961
H    2.0205230717    7.0494804236    4.7000304276
H    3.023078871    5.6381036405    5.0821118576
H    1.2630196934    5.4641903798    4.9636921415
H    7.1478103388    1.4706741629    3.0507099289
H    6.3038051018    3.0008326152    2.7365685795
H    5.9596703679    1.5796063408    1.7317901831
H    4.6117464299    1.6540227122    5.8562045952
H    5.5411314242    3.022726984    5.220771315
H    6.3387926789    1.469938112    5.4903285855
H    5.9341267511   -0.478418148    4.0887669809
H    4.8215837825   -0.4663941798    2.7128446644
H    4.1846945426   -0.4286678907    4.3671163626
H   -0.5446167972   -3.8382304878    1.6482771474
H   -0.4619474151   -3.8199279041    4.1287581253
H    2.0856018486   -3.0987716511   -1.4446461562
H    0.3210264377   -6.8580738631   -2.5137551498
H   -2.0616299716   -3.8013053117   -0.692168641
H   -1.5988839294   -1.2939861872   -2.8367563169
H   -5.6886946173   -1.2239256355   -1.5489064672
H   -2.5347802171   -1.2264545974    1.3397670347
H    4.7584142884   -4.9067647999   -2.8987698693
H    4.0001036712   -4.1698069167   -1.4778999641
H    3.5766514876   -3.6053363624   -3.1028054554
H    1.7972403718   -6.7502162327   -4.2110163884
H    3.4953862589   -6.3317551962   -4.482639143
H    2.2330919406   -5.0987619496   -4.6830300534
H    2.4170009353   -7.601285816   -1.829758077
H    3.2884530624   -6.5279020149   -0.7209020598
H    4.1068534294   -7.1810251503   -2.1554908757
H   -1.7507723161   -7.4846008097    0.1329819699
H   -1.0678870255   -8.2163200006   -1.3288821382
H   -2.7988395654   -8.3743570225   -0.9918738977
H   -4.3442266855   -6.4558978881   -1.1915509538
H   -3.7931231643   -4.8342668391   -1.6324849273
H   -3.3877980674   -5.5105790275   -0.0420319119
H   -3.3698165638   -7.3865938094   -3.2740245575
H   -1.6500155985   -7.2032557701   -3.6565825561
H   -2.7275195728   -5.7998531748   -3.7487833739
H   -3.4948035643   -1.2815797215   -5.8597517632
H   -2.3432025196   -2.0292495688   -4.7479162898
H   -2.5557868176   -0.2731863648   -4.7435884536
H   -5.6352207484   -0.3726765799   -5.1424691686
H   -4.8322010766    0.7299889706   -4.0081427335
H   -6.1340692241   -0.3301535375   -3.4477421259
H   -5.2452963712   -2.8802933448   -5.0099007553
H   -5.7114239117   -2.8948190519   -3.2983824909
H   -4.1400563553   -3.5508122274   -3.7916409604
H   -7.3635294431   -1.038398544    1.6020398997
H   -6.9897115563   -1.9243848192    0.1189034842
H   -6.8753187101   -0.1515751235    0.1504637922
H   -4.0558690448   -2.5726582424    2.4130070159
H   -5.2669465238   -3.3469374033    1.3766559295
H   -5.7709794659   -2.493775888    2.8516560309
H   -5.6324211193    0.0508249461    2.9715283933
H   -5.0570680685    0.9884943827    1.5788322687
H   -3.9216954106    0.0223715683    2.5193602736
H    0.9852135951   -1.3323224728   -5.5344858336
H   -0.8489443095    2.4922128856   -4.8053835207
H    1.5389328512   -1.5236163321   -3.154267437
H   -0.2211728299    0.6744529122   -6.3917606022
H   -0.2526561094    2.3226228596   -2.4303691201
H    5.5031166095    2.2832285004   -1.2956233476
H    3.2807122331    1.2264759971   -3.1317154498
H    3.3056497914    1.6194087157   -0.0992691008
H    1.8778584525    3.2044584382   -2.2745074286
H    3.9375903619    3.4420983146   -3.6455201572
H    3.7711444046    5.4636440588   -2.4288547706
H    5.7494139278    1.6946606637   -2.9356716543
H    4.1477151441    0.2354400983   -1.9672429029
H    5.5772131681    3.9821128639   -3.3547013467
H    1.2791376478    3.1396650667   -0.6345456294
H    5.0590275367    5.0490670562   -1.315914325
H    2.574829443    5.047347488   -0.4888937447
H    3.673991546    3.8312872302    0.1100104581
Br    3.1776660266   -1.3322044043    0.2994657704
     185
53PhBrR  Fe(III)BrPh(SciOPP)(R)     Charge,Multiplicity=0,6 E0=-7481.0343661 E0-LOW=-7440.2913387 ZPE-Corr=1.639341 G-Corr-298=1.511505 NImag=0         E0(OPBE)=-7480.8802812
C   -1.2659907379   -4.2559036248   -1.0925047038
C   -0.1289622713   -3.4597357712   -0.9078223799
C    1.1424171882   -3.9861128727   -1.1698445094
C    1.2919191574   -5.2989990157   -1.6314406691
C    0.1307822008   -6.0641469582   -1.8174177933
C   -1.1553804575   -5.5722663204   -1.5519620772
P   -0.24760186   -1.7023370258   -0.3698744401
C   -0.1168091299   -1.7952142078    1.4650147805
C    0.2871168902   -0.6332046406    2.1589858213
C    0.435655631   -0.6695026932    3.5529614223
C    0.1826027293   -1.8450847794    4.2585186221
C   -0.2184829298   -2.9963338328    3.5754316086
C   -0.3643065071   -2.9708300086    2.1886671176
P    0.5854037815    0.8965802762    1.1870320578
C   -1.0004860063    1.8031072924    1.2020754282
C   -1.6210881526    2.0935122738   -0.0172759001
C   -2.7965835578    2.8539549444   -0.0538152735
C   -3.3065461863    3.3204521573    1.165246736
C   -2.7056754528    3.0532858587    2.4056895631
C   -1.5547455456    2.2610442584    2.4051582421
C   -3.5121302165    3.2074506913   -1.367710972
C   -4.9461105391    2.6306039118   -1.3348100182
C   -3.2878239721    3.6661856826    3.6909187104
C   -2.4482981727    3.3146805232    4.9335570642
C    2.6691555072   -5.9041091374   -1.9511152618
C    2.7130477277   -6.3133774543   -3.4417571016
C   -2.388462976   -6.4607925859   -1.7886928094
C   -3.7014468154   -5.7587049871   -1.3896077286
Fe    1.6803306717    0.3899612352   -1.1076816866
C    1.013269842    0.0719104989   -3.0123675711
C    0.4833095196    1.1202287243   -3.7880989873
C    0.0886109026    0.9330376322   -5.1173547228
C    0.223331102   -0.3234677201   -5.7130529894
C    0.7468165507   -1.3854290656   -4.9697052522
C    1.1323621506   -1.1847148166   -3.6404364563
C   -2.0212479428   -1.3522195574   -0.6876246108
C   -2.4132959444   -1.2703654603   -2.0365810337
C   -3.7635367433   -1.1906895264   -2.3814289796
C   -4.7081568686   -1.1495694672   -1.3375186522
C   -4.3454507956   -1.1707510694    0.0108345337
C   -2.9798156285   -1.2834015621    0.3196201553
C   -4.2484708642   -1.2191529225   -3.8410475015
C   -5.2358881384   -0.0597112665   -4.1079770621
C   -5.3694402401   -1.1155520812    1.1546645923
C   -5.2626719951   -2.4114449245    1.9928167628
C   -4.9651601304   -2.5679203586   -4.0882576408
C   -3.08561254   -1.092826571   -4.8395334212
C   -5.0623330635    0.1057431156    2.0495838425
C   -6.8164517304   -0.9849263557    0.6453540461
C    1.7499133924    1.87885256    2.1980851513
C    1.540948714    3.2264630711    2.508189895
C    2.5512097892    3.9839683588    3.1146640621
C    3.7820976525    3.3589295062    3.3574509594
C    4.0253872325    2.0108629804    3.051472444
C    2.9812443524    1.2755040385    2.4872691816
C    2.3402746019    5.4520779663    3.5255387233
C    3.3927560572    6.3514678787    2.8369955594
C    5.4240596089    1.4051742824    3.2490671621
C    5.9567213776    1.7130975496    4.6658468305
C    2.4948741243    5.5653828925    5.060553521
C    0.9406958374    5.9701061141    3.1436314119
C    5.4285159147   -0.1240649048    3.055714015
C    6.3609174989    2.0338554448    2.1896588386
C   -2.7821719751    2.6339693454   -2.5963461627
C   -3.5735965263    4.744931234   -1.5187226608
C   -3.3106829932    5.2067200438    3.5463681002
C   -4.7269975838    3.1504802754    3.9152396231
C    2.8975303081   -7.1515295877   -1.0665672977
C    3.816493083   -4.9094993345   -1.6920387169
C   -2.4690428592   -6.8190908966   -3.290939899
C   -2.2618024794   -7.7556298364   -0.9540366452
C    2.66657218    2.2629845397   -1.0655073383
C    3.6760718196    2.213089335   -2.2129978638
C    4.5852804766    3.4553252317   -2.364583948
C    3.8321526125    4.7074643749   -2.851068638
C    3.1517361987    5.5575675636   -1.7595480456
C    2.4286145893    4.7862029936   -0.6371068669
C    1.7281480667    3.4730462032   -1.0556975321
H    0.7659149709    0.2177853537    4.0843270047
H    0.3028807145   -1.8633421544    5.3380304158
H   -1.1783585451    1.7258314704   -0.9358888642
H   -4.2055964458    3.9281657587    1.1486102538
H   -1.0528991165    2.0203882641    3.3343205609
H    0.5926107758    3.6844493594    2.2649145196
H    4.5845875868    3.9453624749    3.793085563
H    3.1257466106    0.2362826923    2.2234129186
H   -4.0804218233    5.0119971351   -2.4537282504
H   -2.5648527237    5.1734261203   -1.5412379829
H   -4.1216588561    5.2164608364   -0.696171743
H   -4.921224687    1.5415596947   -1.2293359159
H   -5.4750319362    2.8730419241   -2.2644115048
H   -5.5289479649    3.0403717306   -0.5024192361
H   -2.7152224628    1.5421346697   -2.55945102
H   -1.767240094    3.036185126   -2.6885822587
H   -3.3274176128    2.9048699498   -3.5073259921
H   -4.7312614211    2.0669701671    4.0717569807
H   -5.3755232362    3.3681961606    3.0602815694
H   -5.1657370887    3.6267544713    4.8002240778
H   -2.8946008572    3.7766588997    5.8209459592
H   -1.4200447267    3.6857360366    4.8475478712
H   -2.4101079075    2.2331494045    5.1064964671
H   -3.7008335361    5.6657064545    4.4625972909
H   -3.9460495667    5.5292253303    2.7150404041
H   -2.3020074845    5.5975964354    3.3703492422
H    0.8367739624    7.0151797573    3.4554707118
H    0.1471716706    5.3971253935    3.6374090897
H    0.7719666259    5.9268452831    2.0617407054
H    3.2609387367    7.3939438173    3.1508710128
H    3.2916529699    6.3067090617    1.7475819945
H    4.4145634796    6.0539677369    3.0940599457
H    2.3457552978    6.6030491873    5.3826589463
H    3.49049431    5.2502958878    5.3904894511
H    1.7558081133    4.9383489388    5.572960172
H    7.3759487065    1.6290903267    2.2856750727
H    6.4163543203    3.1226460679    2.3002033628
H    5.9961430119    1.813787444    1.1793394619
H    5.2986955618    1.2846396932    5.4308636399
H    6.0395433212    2.7882265116    4.8553128893
H    6.9554721522    1.2794582843    4.793611372
H    6.4368431661   -0.5129344349    3.2368473049
H    5.1390421197   -0.4121004484    2.0398384768
H    4.7462235655   -0.6182614886    3.7577835857
H   -0.6680468422   -3.8700708966    1.6615760638
H   -0.4141582138   -3.9146013674    4.1221313663
H    2.0065478574   -3.3512034062   -1.0205390647
H    0.2322105837   -7.079001634   -2.189792113
H   -2.2397185292   -3.8347940493   -0.8837935799
H   -1.647091543   -1.3090461802   -2.8030402608
H   -5.7576194823   -1.1010040653   -1.599307729
H   -2.6653150863   -1.3400267644    1.3558863225
H    4.7747412624   -5.3849365033   -1.9299673054
H    3.8523988416   -4.5902528767   -0.6447397766
H    3.7265592381   -4.0114270803   -2.3131603974
H    1.949601188   -7.0607726226   -3.6823032291
H    3.6915104447   -6.7426805839   -3.6890427407
H    2.5485553545   -5.4430374174   -4.0875977714
H    2.134764422   -7.9184415614   -1.2392337925
H    2.8718486733   -6.8834169502   -0.0040584116
H    3.8759250047   -7.5971960232   -1.2832091659
H   -2.2025484141   -7.5236221822    0.115729694
H   -1.3693898264   -8.3298048818   -1.2237964043
H   -3.1345091363   -8.3996493908   -1.1164611553
H   -4.5464870244   -6.43256176   -1.56948167
H   -3.8736912822   -4.8480439982   -1.9742318055
H   -3.711230911   -5.48779117   -0.3273210148
H   -3.342172754   -7.4536694526   -3.4857089842
H   -1.5782896149   -7.3609531639   -3.6263507752
H   -2.5614034991   -5.9125766473   -3.9005767072
H   -3.4759212923   -1.0914125689   -5.8637556091
H   -2.379394282   -1.9254877451   -4.7580315922
H   -2.5221321464   -0.1662067526   -4.6924739863
H   -5.5738332914   -0.0896431999   -5.1506261933
H   -4.7573524761    0.9086703883   -3.931272961
H   -6.1252311931   -0.1155494094   -3.471944667
H   -5.3328076612   -2.6215898449   -5.1204220385
H   -5.8208781023   -2.6988973458   -3.4167414892
H   -4.277765337   -3.4069711826   -3.927515504
H   -7.5029824677   -0.9373059443    1.4980188996
H   -7.1117086649   -1.8425421865    0.0300161455
H   -6.9565217467   -0.0725072897    0.0541082977
H   -4.2655833828   -2.5315521894    2.4294264703
H   -5.4674310535   -3.2925251779    1.3731272374
H   -5.9888622684   -2.3938622454    2.8145018232
H   -5.7713827234    0.1518787381    2.8848697508
H   -5.1417778214    1.0377828867    1.4809001124
H   -4.0514795293    0.0663396777    2.4679350537
H    0.8520269963   -2.3684876023   -5.4244398618
H   -0.3227755956    1.7642692871   -5.6865612853
H    1.5263186303   -2.0293009889   -3.0795849819
H   -0.0832744026   -0.4758217665   -6.7450153904
H    0.3807444006    2.1118420421   -3.3522225176
H    5.0971434351    3.6610402194   -1.4132241277
H    3.1484204777    2.0662391389   -3.1667566325
H    3.2095772215    2.2316866912   -0.109283894
H    1.2487679969    3.5986815597   -2.0372172538
H    3.0778487318    4.3846304881   -3.582440296
H    2.4365658003    6.2285434909   -2.2555846403
H    5.3718456441    3.2105349891   -3.0923093919
H    4.3137725977    1.3285403347   -2.0801230125
H    4.5198774724    5.3611762279   -3.4043050313
H    0.9085081531    3.2990069984   -0.3484402023
H    3.902111734    6.212222235   -1.2940914469
H    1.6962627692    5.4634927118   -0.1748296856
H    3.1395516024    4.5338061032    0.1590725011
Br    3.4178358854   -1.0909318799   -0.3293501868
     185
4TS3       Charge,Multiplicity=0,4 E0=-7481.042626 E0-LOW=-7440.2979162 ZPE-Corr=1.639469 G-Corr-298=1.514294 NImag=1 -337.6413          E0(cam-b3lyp)=-7479.3168641
C    12.031127338   -1.4419437189    9.9616244614
C    13.130139391   -0.5745411743    10.0200270769
C    14.3514811844   -0.9472633964    9.4491557649
C    14.4927924864   -2.1881976054    8.8164262623
C    13.3716621728   -3.0292207218    8.7690336288
C    12.1307546929   -2.6825240668    9.327150243
P    12.9726821104    1.1353815155    10.6593426369
C    13.0435191527    1.0481002257    12.5030148258
C    13.3574877983    2.2300835681    13.2168646151
C    13.4489037197    2.1914606169    14.6132182582
C    13.22654889    0.9991935848    15.303293084
C    12.9164148326   -0.167101456    14.5998046119
C    12.8286570183   -0.1427216339    13.2068523778
P    13.6709414481    3.7582658624    12.234088009
C    12.0894231876    4.6800667873    12.2402806631
C    11.4452824598    4.922835322    11.0228125314
C    10.2757951054    5.6951855054    10.9733530722
C    9.7927734766    6.2170157296    12.1805789531
C    10.4117625892    5.9917360779    13.4201080317
C    11.55973921    5.1956999121    13.4311694326
C    9.5214837649    5.9863561266    9.6641970755
C    8.1175208899    5.3425921585    9.7364856134
C    9.8425112111    6.6411269068    14.6928352829
C    10.6836979589    6.3115604762    15.9401022568
C    15.8154650612   -2.6296008768    8.167933894
C    15.5793538816   -2.9311432074    6.6695751632
C    10.924962316   -3.6263314751    9.182528613
C    9.6697609568   -3.0827882613    9.8926139355
Fe    14.6262830936    2.8193734568    10.222527685
C    14.6052224809    3.1833641715    8.3043819937
C    13.5162321774    3.8268444226    7.6801627985
C    13.0623276444    3.4267060625    6.4226723001
C    13.6880143023    2.3799315594    5.7402006476
C    14.7935568993    1.7520517004    6.3289772863
C    15.2619402194    2.1591181274    7.5751565533
C    11.2030716998    1.4717232301    10.3121641772
C    10.796831994    1.4305900666    8.9658275919
C    9.4435904566    1.4657168928    8.6295099217
C    8.508713272    1.6049577656    9.6750313081
C    8.8837307613    1.6924522982    11.0171989154
C    10.253216244    1.6127443996    11.3195521247
C    8.9417366673    1.301319897    7.184446769
C    8.1598683999    2.5634151536    6.7555790291
C    7.8698583947    1.7964770692    12.167551115
C    7.9524489019    0.5043643849    13.0154273842
C    8.0089130921    0.0683049736    7.1137542431
C    10.0942630156    1.0786378293    6.1892253127
C    8.2088170431    3.0139038742    13.0554555911
C    6.4236816847    1.9584276944    11.6647370906
C    14.8252504932    4.7687050989    13.2313245562
C    14.6380202485    6.1427888158    13.4232121235
C    15.6540483794    6.9335317521    13.9713752248
C    16.865971937    6.3099254495    14.2999563103
C    17.0859812643    4.9357269905    14.1223822074
C    16.0413975269    4.1732107331    13.59158366
C    15.4841136992    8.4454219251    14.1969362705
C    16.5416140528    9.2102762986    13.3671050048
C    18.4653741344    4.3189486778    14.4060292777
C    19.0304188845    4.8198101806    15.7529436692
C    15.6779096488    8.7627647682    15.6978651937
C    14.0889165913    8.9455849231    13.7766900032
C    18.4129780916    2.778643031    14.4507831165
C    19.408376083    4.7445522068    13.2548781415
C    10.2533265192    5.420360364    8.4349643581
C    9.3798238184    7.5145422181    9.4740946068
C    9.8319695741    8.1777382789    14.5129189378
C    8.4002021885    6.1410777318    14.932980852
C    16.3279017066   -3.9036382733    8.8779341801
C    16.9031225717   -1.5434868754    8.2699543144
C    10.596073562   -3.7844268638    7.6791686801
C    11.2646961288   -5.0071356884    9.7874129046
C    15.7641423592    4.4430035279    9.3932837749
C    17.0660142213    4.3179898468    8.6083948935
C    18.1594596159    5.3254899215    9.0182778239
C    17.8729341271    6.7696378785    8.5679107699
C    16.9921633291    7.6091064915    9.5146846355
C    15.8320213687    6.8669964203    10.204110773
C    15.0865110694    5.8162817694    9.3511696261
H    13.7150353378    3.0918509915    15.1594145406
H    13.3026638825    0.9793931472    16.3868289106
H    11.8644794039    4.4917377799    10.1213004169
H    8.8951473109    6.8265055326    12.1573102305
H    12.0782538599    4.9968674733    14.3609688852
H    13.7048168453    6.5962426701    13.120295111
H    17.671288881    6.9196054467    14.6958908116
H    16.1746501577    3.1149228057    13.4108475089
H    8.8541035147    7.7290991825    8.5360298469
H    10.364219812    7.9950243895    9.4319393599
H    8.811988132    7.9804645345    10.2859908905
H    8.197819155    4.2564671565    9.8413738142
H    7.5529896756    5.5566927093    8.8207898392
H    7.5401853408    5.7257103121    10.5852239007
H    10.3863965553    4.3357008133    8.4996162205
H    11.2369250536    5.886504521    8.3090518739
H    9.6710639006    5.6316271076    7.5313381069
H    8.3872546814    5.0583486546    15.0959911937
H    7.7462819037    6.3599564353    14.0823252383
H    7.9731281282    6.6273053328    15.8183017849
H    10.2463245495    6.7997459588    16.8177454804
H    11.7150840648    6.6699881688    15.8402492666
H    10.711093489    5.23409451    16.138817198
H    9.4381738955    8.6613621927    15.4147777418
H    9.2064274224    8.4860312892    13.6688386033
H    10.8454149594    8.5563542281    14.3365269965
H    14.0105274162    10.0219255556    13.9655563315
H    13.2932710658    8.4493348228    14.3446765059
H    13.900985215    8.7810862841    12.7094756524
H    16.4362283966    10.2911745612    13.5201193853
H    16.4210951246    9.0019011561    12.2982354223
H    17.5614211562    8.9303429821    13.6509539297
H    15.5638911848    9.838727233    15.8768075996
H    16.6718850253    8.4680218708    16.0502235403
H    14.9342285616    8.2343224124    16.305793809
H    20.4123600118    4.3277834396    13.403074058
H    19.4960979699    5.835548085    13.1952557215
H    19.0232342509    4.3816298757    12.2948029803
H    18.3596965951    4.5574889546    16.5794445555
H    19.1782668323    5.904347677    15.7678997651
H    20.0048682638    4.3556209268    15.9446573737
H    19.4043110422    2.3855193843    14.7034999796
H    18.1207518987    2.3486514472    13.4878962858
H    17.7057072462    2.4260943438    15.211214334
H    12.6003709816   -1.054931144    12.6637212042
H    12.7503958107   -1.0982398729    15.13428895
H    15.1800198827   -0.2543124381    9.5091368919
H    13.4631504296   -3.9864486676    8.2643565635
H    11.0901304393   -1.1210087562    10.3892887005
H    11.552983384    1.3181140536    8.1971294825
H    7.4563982472    1.6349850323    9.4201639848
H    10.5754900433    1.6306437727    12.3541249744
H    17.8296730034   -1.9071636651    7.8117463238
H    17.1236462997   -1.2726654107    9.3079807738
H    16.6056997003   -0.6307558185    7.7418323008
H    14.8485538688   -3.7332913178    6.5217775304
H    16.517007092   -3.2425622854    6.1936325125
H    15.2110187239   -2.039266065    6.1490669648
H    15.6057718658   -4.724491657    8.8093161549
H    16.5149836834   -3.7063765767    9.9397607772
H    17.2663598668   -4.2425526548    8.4224099077
H    11.4922261663   -4.9179275367    10.8559736858
H    12.1291610173   -5.4662626663    9.2966852211
H    10.4147737089   -5.6908494456    9.6744564901
H    8.8431026582   -3.7914015436    9.7705273601
H    9.3471152477   -2.122212232    9.4743289712
H    9.8376474644   -2.9484752958    10.9675192486
H    9.7361687704   -4.451691853    7.5441558194
H    11.4396412396   -4.2051436999    7.1217585344
H    10.3495998775   -2.8132298431    7.233344466
H    9.6896637864    0.9683476924    5.1767377454
H    10.6603697853    0.1694364683    6.4236210569
H    10.7945754088    1.9185882644    6.1803656269
H    7.7620901272    2.4370418269    5.7413793759
H    8.8108286963    3.4438142705    6.7604578662
H    7.3166998003    2.7666898862    7.4241978993
H    7.658767564   -0.0816186947    6.0853976887
H    7.1273126478    0.1807362539    7.7530998443
H    8.5402958613   -0.8377789657    7.4285372105
H    5.7456556189    2.0505449626    12.5204179704
H    6.095364615    1.0944138419    11.075970315
H    6.3089646263    2.8583386356    11.0493849805
H    8.9527552077    0.363747945    13.4393547865
H    7.7180212431   -0.3763629298    12.4058898816
H    7.2376002058    0.5470254323    13.8462970684
H    7.4910904282    3.0874972294    13.881172082
H    8.1675872845    3.9439687092    12.481286171
H    9.2106074908    2.9448941425    13.4908784857
H    15.2977138178    0.9388764219    5.810736943
H    12.2124829905    3.9394803575    5.977284382
H    16.1233697867    1.662478531    8.0099987259
H    13.3302322237    2.0662539005    4.7636662898
H    13.0072130488    4.6358016145    8.1887958173
H    18.320648074    5.2840761146    10.1048348005
H    16.8718200339    4.4266802246    7.5331483214
H    16.0445631471    4.2692319206    10.4487489682
H    14.9772347663    6.1573991616    8.314171961
H    17.4028930056    6.7265913553    7.5755736564
H    16.5923660501    8.4580341426    8.9435378794
H    19.098622638    4.9924649636    8.5572486013
H    17.4544468304    3.3055328631    8.7588150949
H    18.8201624234    7.3053597771    8.4231211674
H    14.0712451238    5.7242149318    9.7525395978
H    17.6224647439    8.0464036328    10.3012885655
H    15.1100182527    7.6139190597    10.5597575616
H    16.1988429742    6.3700634547    11.1094749954
Br    16.5773243147    1.5126116327    11.1293884981
     185
41Br-PhR  Fe(I)Br(SciOPP)(R-Ph)     Charge,Multiplicity=0,4 E0=-7481.0941916 E0-LOW=-7440.3489505 ZPE-Corr=1.642678 G-Corr-298=1.518460 NImag=0        E0(OPBE)=-7480.9559331, E0(cam-b3lyp)=-7479.3730124
C   -1.2758642519   -4.2691269081   -1.0700600924
C   -0.2074050166   -3.3657515696   -1.0202992315
C    1.0433929035   -3.7302144124   -1.5277522363
C    1.253439377   -5.000392283   -2.0743057862
C    0.1631741839   -5.8825349041   -2.1089575273
C   -1.1096884091   -5.5430528783   -1.6231875556
P   -0.3930750357   -1.6449262093   -0.4126446949
C   -0.2564303197   -1.7307566896    1.4283989099
C    0.1493582733   -0.5597181557    2.1099947231
C    0.2701317338   -0.5829534857    3.5047248683
C   -0.0030600367   -1.7499427456    4.2198167713
C   -0.395464374   -2.9084286215    3.5455786226
C   -0.5190022962   -2.89769453    2.155310391
P    0.4951710916    0.9489640051    1.096052489
C   -1.1026016279    1.8494562699    1.1290487097
C   -1.7765444269    2.0829778358   -0.0730056753
C   -2.9767895601    2.8101145924   -0.086800047
C   -3.451372238    3.3064675207    1.134191366
C   -2.7913955465    3.1041601088    2.3565519193
C   -1.6210502373    2.3426834381    2.3349032253
C   -3.7620997586    3.0985985651   -1.3776790487
C   -5.1818359511    2.4980702567   -1.2609623486
C   -3.3360778683    3.7496971721    3.6422385874
C   -2.4356203995    3.4681082097    4.8596519404
C    2.6219349732   -5.4332903297   -2.6248822007
C    2.4721370859   -5.9013381897   -4.090647127
C   -2.2736618467   -6.541673316   -1.7414037035
C   -3.5772777005   -5.9935347566   -1.1292780341
Fe    1.2916117162   -0.0987906401   -0.9219266436
C    1.8372543067    1.0138631574   -2.6401071586
C    0.6618801174    1.639296104   -3.1779550311
C   -0.2054744793    0.9548910296   -4.0095146231
C    0.0593349988   -0.3812345577   -4.3999653091
C    1.1731235486   -1.0231256053   -3.8986707499
C    2.0425540149   -0.3667000485   -2.9903380863
C   -2.184536566   -1.3532626454   -0.6882619312
C   -2.6475200496   -1.3785253054   -2.0159006554
C   -4.0138481401   -1.3398110227   -2.2957577325
C   -4.9060044427   -1.2545266316   -1.2087070825
C   -4.4751179725   -1.1845970193    0.117036349
C   -3.0925515491   -1.2343814403    0.3596904819
C   -4.5766360152   -1.4522683207   -3.7229301998
C   -5.565601434   -0.2971758852   -4.0015564985
C   -5.4398262198   -1.1028148814    1.3099486241
C   -5.2429896869   -2.3524586953    2.201024309
C   -5.3141215253   -2.8060207611   -3.8541119899
C   -3.4715371263   -1.3956238061   -4.7920850157
C   -5.1313899253    0.1687069875    2.1301263697
C   -6.9142398379   -1.0454633193    0.8715339078
C    1.6177230901    1.9680708949    2.1280290654
C    1.4136042792    3.3410050319    2.3158780621
C    2.3654217772    4.1241771977    2.9799002984
C    3.5346719076    3.4941743479    3.4282011152
C    3.7788258306    2.1260922962    3.2397613267
C    2.7972148302    1.3713174575    2.5919905813
C    2.1699751422    5.6322383743    3.2141871729
C    3.3164502135    6.4134473582    2.5305921462
C    5.1165836592    1.5114043388    3.6821545162
C    5.3804906817    1.8251602043    5.1719928616
C    2.1864764806    5.9158505297    4.7342256093
C    0.8336859983    6.1443039284    2.6450193733
C    5.1421751308   -0.0183886034    3.4989824674
C    6.2416859595    2.1253660401    2.8156541475
C   -3.0771707138    2.4911801099   -2.6129057534
C   -3.8643759323    4.6277150563   -1.5847823906
C   -3.4086290321    5.2823293734    3.4432044433
C   -4.7504986926    3.207598175    3.9473146444
C    3.1609151786   -6.5981497808   -1.7628109167
C    3.6495031693   -4.2848196251   -2.5928731932
C   -2.5319629242   -6.8379883192   -3.2373767157
C   -1.9099763011   -7.8543452782   -1.010652264
C    3.0408560668    1.8424898097   -2.1764482123
C    3.9073908593    2.2062139694   -3.4013945458
C    5.2248262501    2.9372627458   -3.0902524078
C    5.0460696295    4.3849939296   -2.5950358868
C    4.7988997718    4.5522368783   -1.0828170082
C    3.8383551718    3.5386427969   -0.4285255593
C    2.666007997    3.0572476107   -1.3013658293
H    0.5964226084    0.3077544246    4.0331605613
H    0.0980317859   -1.7556294759    5.3016089813
H   -1.3494078841    1.6913940581   -0.9897882073
H   -4.3691480086    3.8862285889    1.1346455054
H   -1.073850546    2.1550411516    3.2504370066
H    0.5094001731    3.7962014202    1.9358684003
H    4.2892884487    4.0937842078    3.9273403173
H    2.9483461734    0.3170447576    2.4079344329
H   -4.4148333068    4.8481488414   -2.5074377154
H   -2.867677079    5.0769562385   -1.6655951658
H   -4.3888160919    5.1185161892   -0.7581113317
H   -5.1319333598    1.4140741456   -1.1208464514
H   -5.7545745851    2.6983890627   -2.174768294
H   -5.7364111386    2.9261264463   -0.418815512
H   -2.9754556425    1.4048681786   -2.5267817988
H   -2.0801835909    2.9175078448   -2.7657306875
H   -3.671460585    2.7049298326   -3.5085693245
H   -4.7218098965    2.1296721495    4.1356186124
H   -5.4417124171    3.3841062741    3.1165497161
H   -5.1607120833    3.7007124683    4.8367414664
H   -2.8554363456    3.9520681983    5.7482627359
H   -1.4220460848    3.8608298689    4.7147261023
H   -2.3602180985    2.3952739996    5.0707628167
H   -3.7798714009    5.7653863827    4.3550323494
H   -4.081209151    5.5562731671    2.6237160443
H   -2.4186798034    5.694729469    3.2172142826
H    0.7360749632    7.2176321942    2.8422253307
H   -0.0228601644    5.6416791003    3.1089134331
H    0.7694986271    5.9977445104    1.5608681955
H    3.1991545352    7.4899219371    2.7046342983
H    3.3144059778    6.2400563922    1.4482133996
H    4.2978857933    6.1169421452    2.9149391379
H    2.0522422697    6.9876819567    4.9238473975
H    3.1322119678    5.6098131856    5.1935049065
H    1.3765709864    5.3750393322    5.2379675088
H    7.2163782864    1.7143243374    3.1062870206
H    6.286567566    3.2145000543    2.9258778673
H    6.0762751005    1.9000517941    1.7556815913
H    4.5892946665    1.4051901595    5.8040583012
H    5.4299165024    2.9020191156    5.3650315762
H    6.3358826105    1.3883670847    5.4863644902
H    6.1112075196   -0.4110564557    3.8275880537
H    4.9958860331   -0.3124839417    2.4543057349
H    4.3629738309   -0.5057984366    4.097259064
H   -0.8164481939   -3.8016350376    1.6319124255
H   -0.6001775793   -3.8201974052    4.0997804555
H    1.8444286646   -3.0044356589   -1.4824236156
H    0.3074675963   -6.8685357741   -2.5404367036
H   -2.2412938959   -3.9580188595   -0.6923395438
H   -1.9194343769   -1.4625086171   -2.8144778747
H   -5.968415119   -1.246483132   -1.4172393772
H   -2.7252314872   -1.2064212172    1.3788269168
H    4.6096588502   -4.6410875946   -2.9828222879
H    3.8173839951   -3.9016026383   -1.5808690289
H    3.3298661606   -3.4419866968   -3.2175597632
H    1.7999152067   -6.760894651   -4.1820637685
H    3.4475639172   -6.1981408576   -4.4944992735
H    2.0748389564   -5.0941223713   -4.7173754901
H    2.4788152227   -7.4554846012   -1.7736294959
H    3.288997015   -6.2808642397   -0.721588107
H    4.1337762816   -6.9352429397   -2.1408896844
H   -1.7242350776   -7.6682485891    0.0534772089
H   -1.0134443525   -8.3207558522   -1.4321194899
H   -2.7318675513   -8.57567505   -1.0935794178
H   -4.3745971831   -6.7373196464   -1.2364932374
H   -3.9094882547   -5.0766701352   -1.6298598427
H   -3.4646294988   -5.7770899981   -0.0606444784
H   -3.3591653352   -7.5497854738   -3.3475326367
H   -1.6503923657   -7.269433728   -3.7232222001
H   -2.7971267948   -5.9195935435   -3.7745323146
H   -3.9194436684   -1.4634181069   -5.7895671939
H   -2.7616738731   -2.2239925734   -4.6912855774
H   -2.913044334   -0.4551203731   -4.7370081182
H   -5.9649490026   -0.3816750575   -5.0192663928
H   -5.0665331014    0.6729409489   -3.9089010214
H   -6.4153032352   -0.304092804   -3.3118375335
H   -5.7343214506   -2.9164116481   -4.8612689422
H   -6.1355473289   -2.8887562747   -3.1342884504
H   -4.6254583977   -3.6411717072   -3.6776582609
H   -7.5587838034   -0.9789118253    1.7550737045
H   -7.2084924222   -1.9415118169    0.3132170154
H   -7.1151089875   -0.1678555342    0.2462056979
H   -4.2211528071   -2.4167278662    2.5897742858
H   -5.4460717341   -3.2694907204    1.6353217096
H   -5.9266917285   -2.3198923502    3.0579340371
H   -5.7972559113    0.2278355313    2.9993874216
H   -5.2759007091    1.0699042078    1.5260973987
H   -4.0997611638    0.1860262985    2.495293668
H    1.3972483065   -2.0454388857   -4.1920463528
H   -1.0851430022    1.4599807138   -4.3979783525
H    3.016063573   -0.8133853169   -2.8055133697
H   -0.6062121272   -0.8878445931   -5.0911904179
H    0.4677881958    2.6815587646   -2.9388328151
H    5.8081456806    2.3558243577   -2.3615626913
H    3.3081610452    2.8201196418   -4.0905861891
H    3.6546063684    1.1826882913   -1.5492685278
H    2.2799267672    3.878248381   -1.9212136647
H    4.2147646949    4.8362171182   -3.1547085844
H    4.4196289065    5.570246234   -0.9146723588
H    5.8195834359    2.9525554954   -4.0131448809
H    4.1350399474    1.2750240864   -3.9362308972
H    5.9340838032    4.9739980442   -2.8595235071
H    1.8444503525    2.7618104865   -0.6405998957
H    5.7597642631    4.5007480842   -0.5526461374
H    3.4456662535    3.9802559521    0.4919800811
H    4.3960112972    2.6509696533   -0.1031503845
Br    3.2919646849   -1.19114237    0.1113804802
     185
21Br-PhR  Fe(I)Br(SciOPP)(R-Ph)     Charge,Multiplicity=0,2 E0=-7481.0594053 E0-LOW=-7440.3147844 ZPE-Corr=1.642293 G-Corr-298=1.517924 NImag=0         E0(OPBE)=-7480.9310765
C   -1.1505640945   -4.2241413192   -1.2792451379
C   -0.1194370915   -3.2868632321   -1.1446375294
C    1.1814409479   -3.61354343   -1.541715086
C    1.4734437589   -4.874942075   -2.0712408448
C    0.4178670793   -5.7908566115   -2.1937605215
C   -0.8991467581   -5.4932682406   -1.8125377526
P   -0.3942049828   -1.6011311346   -0.469209189
C   -0.3091795178   -1.812938595    1.370538813
C   -0.0069022674   -0.6516174937    2.1128031556
C    0.013554477   -0.7057796703    3.5108740493
C   -0.2524318946   -1.9081838358    4.168648142
C   -0.5403307637   -3.0612544278    3.4327126482
C   -0.5727515425   -3.0134113209    2.0372972111
P    0.3537561967    0.8480637005    1.099385036
C   -1.1944162657    1.8353823897    1.1557029248
C   -1.9059716406    2.0746765746   -0.0228781803
C   -3.0498180721    2.8880524014   -0.0126354317
C   -3.4377910965    3.4516696875    1.2095652412
C   -2.7474305892    3.2303536996    2.4113071817
C   -1.6281321844    2.3975292508    2.3644922228
C   -3.8777851015    3.1824961872   -1.2753133085
C   -5.3012483307    2.605420396   -1.0955492467
C   -3.2090735854    3.922451151    3.7046473577
C   -2.3053182712    3.5779267218    4.9033250511
C    2.8950656755   -5.2734948949   -2.5006421621
C    2.8795102032   -5.7931796598   -3.9567849166
C   -2.0142478719   -6.5338691049   -2.0128608818
C   -3.3749633476   -6.0388402888   -1.486862727
Fe    1.1857948835   -0.0466262775   -0.7952125992
C    1.9098428826    0.7987189222   -2.5991313082
C    0.5917427778    1.3146378818   -2.7774303549
C   -0.3361622883    0.6521002738   -3.6034315233
C   -0.0233500172   -0.5637886844   -4.2041315203
C    1.2141715486   -1.1610748859   -3.9268257064
C    2.1566105128   -0.4988690953   -3.1448242222
C   -2.2077117758   -1.3635092368   -0.7102296216
C   -2.7284638628   -1.416501292   -2.0154378828
C   -4.1025220483   -1.3315962623   -2.2457730014
C   -4.9503434955   -1.1777114311   -1.1312126153
C   -4.4653669999   -1.0957696985    0.1749924619
C   -3.0776138229   -1.1902914966    0.3645226344
C   -4.719590689   -1.4554514284   -3.6501079266
C   -5.6534695781   -0.2555501373   -3.9312011189
C   -5.3776610714   -0.9627710153    1.405293878
C   -5.2274600348   -2.2344283465    2.2744198331
C   -5.5359919768   -2.7675679658   -3.7186860696
C   -3.6502560996   -1.4917309315   -4.7565439585
C   -4.9631155022    0.2736958112    2.2333982781
C   -6.860996429   -0.8067316646    1.0230277586
C    1.5076241662    1.8444883348    2.1208327597
C    1.4312695293    3.2428075083    2.1211315993
C    2.3935162966    4.0158175293    2.7802159791
C    3.4584649437    3.3442503858    3.3982937416
C    3.5860289076    1.9475783242    3.3803230198
C    2.5803772944    1.207480284    2.7526546773
C    2.2916076242    5.5480638053    2.8649621037
C    3.6102599592    6.1998909639    2.389943181
C    4.8239082409    1.2749119772    3.9945218197
C    4.9495082695    1.6568998139    5.4862959888
C    2.0250030656    5.9416859174    4.3366915798
C    1.1475529426    6.1044924653    1.9964122252
C    4.7612864184   -0.2609011861    3.8844328953
C    6.0746926591    1.7610898499    3.2248244337
C   -3.2551339732    2.5490330526   -2.5298941433
C   -3.9631150499    4.7100812881   -1.4990239215
C   -3.1677477802    5.4550564466    3.4986648672
C   -4.6523653078    3.4854936802    4.0422047308
C    3.4034431732   -6.3898869397   -1.5595418425
C    3.8764842004   -4.0878019008   -2.4320160805
C   -2.1590686621   -6.8300514317   -3.5239558345
C   -1.6528002775   -7.8370278242   -1.263914971
C    3.1127696216    1.696867766   -2.2897048952
C    3.5903172065    2.3242835482   -3.6183307792
C    4.8338272216    3.2268743696   -3.5321188472
C    4.5807205889    4.5750000156   -2.8301684906
C    4.7102260057    4.5650614782   -1.2938601301
C    4.1627882263    3.3153827507   -0.5789981589
C    2.8698504062    2.7210191104   -1.1624079067
H    0.2592657268    0.1832323369    4.0844438226
H   -0.2279573801   -1.9471982368    5.254203914
H   -1.5516166443    1.6151352505   -0.9380470682
H   -4.3140454878    4.0919554079    1.2287723717
H   -1.0539608254    2.2069339881    3.2623232128
H    0.6100658601    3.723012186    1.6062570905
H    4.221597271    3.9300052385    3.9013529205
H    2.6351073673    0.1296817739    2.7195148187
H   -4.5450744361    4.9263419373   -2.4030087435
H   -2.9632869074    5.1418120022   -1.6244678504
H   -4.4482807361    5.2222886469   -0.6618074986
H   -5.2619865567    1.5190045595   -0.9689632102
H   -5.9153334501    2.8242018542   -1.9776625417
H   -5.8038163557    3.0332844853   -0.2212084753
H   -3.192230332    1.4601519642   -2.4392242788
H   -2.2502997866    2.9442389726   -2.7187333806
H   -3.8711507617    2.7780877063   -3.4066148789
H   -4.698426174    2.4056800935    4.2191158671
H   -5.3495922501    3.7222117336    3.2316779993
H   -5.0027287617    3.9976322353    4.9465304631
H   -2.6681268044    4.0955487327    5.7980176856
H   -1.2692003629    3.8939834755    4.733192913
H   -2.3065926406    2.5030730274    5.1175425368
H   -3.4922044367    5.9694991602    4.4111515208
H   -3.8240195891    5.7754401145    2.6828727724
H   -2.1499992358    5.7878700369    3.2626889437
H    1.1252859555    7.1973009114    2.0703969874
H    0.1685766298    5.7323132183    2.3198144738
H    1.2805413488    5.8424564059    0.9401159265
H    3.5354419731    7.2920849479    2.4525900193
H    3.8251903275    5.9316992881    1.3496638583
H    4.4660428103    5.8924684088    2.9994161965
H    1.9514061977    7.0317020278    4.4353936909
H    2.8287809731    5.5951569676    4.9955064669
H    1.0852882447    5.5019122696    4.6920972218
H    6.9792141091    1.291891495    3.6308856854
H    6.1974514258    2.8472618669    3.2954914278
H    5.9962243277    1.4982190975    2.163711695
H    4.0707010667    1.3207155762    6.0491251963
H    5.045364807    2.7390468238    5.6259202147
H    5.8364642939    1.1846774334    5.9258226839
H    5.6703760673   -0.6975772362    4.3132496909
H    4.6850405572   -0.5874604489    2.8415302958
H    3.9043226444   -0.6705111157    4.4325944176
H   -0.8009322321   -3.9099154664    1.4679971022
H   -0.7381248735   -3.9983400149    3.9458501752
H    1.9533086113   -2.8642216335   -1.4264119995
H    0.6288581464   -6.7726772942   -2.6063420365
H   -2.1518531118   -3.9490158618   -0.9751607389
H   -2.0396630948   -1.555560725   -2.8375836193
H   -6.0187873155   -1.1303174276   -1.3014224564
H   -2.6806085083   -1.1489237306    1.3707405528
H    4.8751233759   -4.419572698   -2.7381482102
H    3.955866264   -3.6636893965   -1.4257815199
H    3.5717135236   -3.2811228193   -3.1087928842
H    2.2508783742   -6.6820697631   -4.0725151938
H    3.8947135673   -6.0625320614   -4.2719379189
H    2.5034667294   -5.0227933964   -4.6404677563
H    2.7516264786   -7.2700223579   -1.5923020228
H    3.4402911773   -6.0344222939   -0.5234089451
H    4.4132065197   -6.7048618314   -1.8500492936
H   -1.5451227382   -7.6505978171   -0.1891417816
H   -0.7144180982   -8.269713654   -1.6258929496
H   -2.4411995517   -8.5863098112   -1.404046908
H   -4.135218134   -6.8110863323   -1.6480666252
H   -3.7076629646   -5.1327412211   -2.0059916514
H   -3.3405457027   -5.8228021381   -0.4128424035
H   -2.9480678253   -7.5729532873   -3.6934701258
H   -1.2297979476   -7.2229718682   -3.9500504614
H   -2.4232320798   -5.9189523239   -4.0737402036
H   -4.1336913381   -1.5686764332   -5.736649584
H   -2.9809634399   -2.3528170159   -4.6503911677
H   -3.0437735543   -0.5793630441   -4.7544639352
H   -6.0970657501   -0.3508291963   -4.9294312003
H   -5.0985753944    0.6873849612   -3.8918486093
H   -6.4737019926   -0.1920403739   -3.2093659178
H   -5.9999619441   -2.8782731928   -4.7064009257
H   -6.332659173   -2.7861169033   -2.9673947065
H   -4.8897151167   -3.6363456889   -3.5459794061
H   -7.4651710476   -0.7001446058    1.9308598389
H   -7.2373786827   -1.6794429988    0.477255566
H   -7.0278713687    0.0837239551    0.4057765189
H   -4.19479391   -2.3726894153    2.6125931117
H   -5.5203472785   -3.1280463362    1.7108227994
H   -5.8665181534   -2.1651452065    3.1632074159
H   -5.6046064541    0.3650292143    3.1181884775
H   -5.0572836828    1.1912910455    1.6456109677
H   -3.9261852236    0.2151030378    2.5784954165
H    1.4531571544   -2.1387610131   -4.3359926548
H   -1.3045563358    1.1069510475   -3.7806210412
H    3.1420083795   -0.9308568606   -3.0023567282
H   -0.7380910558   -1.0607517027   -4.8516425131
H    0.3582213705    2.3094994191   -2.4110483377
H    5.6564658559    2.6881077412   -3.0407022178
H    2.7630969287    2.9048817825   -4.052892053
H    3.9081785299    1.0294307182   -1.9370149274
H    2.1918643475    3.518998517   -1.4966967278
H    3.5747133873    4.9183300829   -3.1092461806
H    4.1978891043    5.4572901623   -0.9073880116
H    5.1690733044    3.4226416969   -4.5591056756
H    3.7902772914    1.5041407868   -4.3206449912
H    5.2714384713    5.3310823614   -3.2255910141
H    2.3547304887    2.2101396674   -0.3485164953
H    5.7668583065    4.6827122423   -1.0172274417
H    3.9914100465    3.5631932931    0.4748664068
H    4.9259436104    2.525891781   -0.5736538821
Br    3.2934744418   -0.9469721226    0.1332236968
     185
61Br-PhR  Fe(I)Br(SciOPP)(R-Ph)     Charge,Multiplicity=0,6 E0=-7481.0383242 E0-LOW=-7440.2947732 ZPE-Corr=1.639671 G-Corr-298=1.514148 NImag=0         E0(OPBE)=-7480.888974
C   -1.2154144959   -4.3278443666   -1.0377832663
C   -0.1572758355   -3.4150966282   -0.9415695626
C    1.1005831359   -3.7314628925   -1.4660093962
C    1.3215524721   -4.9627062381   -2.0920598654
C    0.2393695962   -5.8504526598   -2.1833977928
C   -1.0354273642   -5.561168631   -1.6707543017
P   -0.3865500956   -1.7323935055   -0.2714656722
C   -0.299951917   -1.8362973494    1.5717731151
C   -0.0004531507   -0.6562360424    2.2938207279
C    0.0507672924   -0.697090225    3.6927562675
C   -0.1860623121   -1.892043424    4.373382523
C   -0.4727430352   -3.0583642545    3.6597499834
C   -0.5298644399   -3.0301720305    2.2653337997
P    0.3500296726    0.8667387698    1.3167606817
C   -1.2043230032    1.8242893862    1.2609213229
C   -1.8188015378    2.0416571835    0.0230720333
C   -2.9722092623    2.8348681083   -0.064374504
C   -3.4586788675    3.4087639618    1.1176870192
C   -2.8602797033    3.2175637092    2.3729009621
C   -1.7328757505    2.3950886464    2.427213346
C   -3.7002949071    3.1039456773   -1.391936982
C   -5.1450628418    2.5605584407   -1.2982828193
C   -3.4210039522    3.9377448182    3.6107044928
C   -2.6254962965    3.6038340449    4.8863848852
C    2.6852116917   -5.3382133459   -2.6944505225
C    2.524154515   -5.576919611   -4.2137263036
C   -2.1876799655   -6.5629329997   -1.8561156032
C   -3.4900907663   -6.0834957808   -1.1869977529
Fe    1.3129417121   -0.0679095093   -0.7635841933
C    1.9431389218    0.8439219977   -2.5929251563
C    0.7078016081    1.429305776   -3.1507213173
C   -0.1571891097    0.6915737668   -3.9230016652
C    0.1509234797   -0.646330556   -4.3105750613
C    1.4510939701   -1.1450984662   -4.0252147524
C    2.3302792567   -0.4229551681   -3.2556057276
C   -2.1669183697   -1.4058101574   -0.5794810941
C   -2.6224892788   -1.4382679023   -1.9094446924
C   -3.9873476247   -1.3675013778   -2.1930099378
C   -4.8805586026   -1.2324407908   -1.1118003834
C   -4.4541778515   -1.154323178    0.2148060102
C   -3.0757008334   -1.2498265489    0.4640113828
C   -4.5476839194   -1.4966827545   -3.6199625054
C   -5.5040575672   -0.3224333687   -3.9302478082
C   -5.4188454914   -1.0123509998    1.4026469321
C   -5.2710534909   -2.2475686164    2.3227555085
C   -5.3226568412   -2.832068537   -3.7210876642
C   -3.4369037912   -1.4979991187   -4.6847244375
C   -5.0684354519    0.2657854173    2.1962638048
C   -6.8889577276   -0.9127002016    0.9569625445
C    1.5050624778    1.8707186786    2.3158722892
C    1.3863017828    3.2654349699    2.3683147976
C    2.3833639786    4.0472083306    2.9632468334
C    3.5203233908    3.3920133876    3.4571363987
C    3.6803774918    1.999876668    3.3985141977
C    2.6431166569    1.2471537667    2.8419003708
C    2.2617922619    5.575539877    3.0886397977
C    3.4457068747    6.2544335963    2.3625373153
C    4.9913195688    1.3518173501    3.8719047998
C    5.2967013896    1.762514854    5.3294206637
C    2.2862189669    5.9593041455    4.5866444326
C    0.9532453705    6.1099370188    2.4768292701
C    4.9376597961   -0.1864624425    3.8001323318
C    6.1293106623    1.839290411    2.9431945185
C   -3.0003113945    2.4212427091   -2.57872683
C   -3.7354711832    4.6261995096   -1.6610004849
C   -3.3429209354    5.4652524698    3.3777216753
C   -4.893920882    3.5295273039    3.837962771
C    3.204972135   -6.629330952   -2.0216379341
C    3.7336414826   -4.2280280043   -2.4888675557
C   -2.4594673377   -6.7375966278   -3.3688444948
C   -1.7997962932   -7.9260690483   -1.239159537
C    3.1285644094    1.7888364236   -2.2842281043
C    3.6535699808    2.4215211354   -3.5904591338
C    4.8765901857    3.3483651036   -3.4769010042
C    4.5742985762    4.6960895327   -2.7942848427
C    4.6513151847    4.6984147155   -1.2548216156
C    4.1050138425    3.4426841612   -0.5502871722
C    2.8407994264    2.8153741876   -1.1648641452
H    0.2971323793    0.2025869545    4.2490640251
H   -0.1393488335   -1.9139007993    5.4584521767
H   -1.3850285856    1.5900773662   -0.8634752987
H   -4.3399090326    4.0397276914    1.0585727233
H   -1.2259031494    2.2208940994    3.3685168467
H    0.5115797405    3.736570174    1.9417689902
H    4.3160651584    3.988189683    3.8922027698
H    2.7221839752    0.1713042473    2.7818821875
H   -4.2465619628    4.8297237564   -2.6096478028
H   -2.7197295403    5.033200639   -1.7259393833
H   -4.2670444923    5.1699241929   -0.8730456197
H   -5.1396781451    1.4814458877   -1.1155823147
H   -5.6805576886    2.7455739314   -2.2374136184
H   -5.7088968059    3.0410466862   -0.4912633565
H   -2.9568602254    1.3350716026   -2.453573218
H   -1.9778527846    2.790495481   -2.709318167
H   -3.5502615389    2.6316493947   -3.5029631974
H   -4.9732394674    2.4563689553    4.0391562348
H   -5.5200290943    3.7562950551    2.9687866092
H   -5.3063673227    4.071133232    4.6976065092
H   -3.0586804211    4.1362409557    5.7401538299
H   -1.5757851388    3.9088114362    4.802972213
H   -2.6556478914    2.5317878774    5.1129301435
H   -3.7310910317    6.001557834    4.2518110947
H   -3.9303649054    5.7743639822    2.5069713474
H   -2.3068122205    5.7833248584    3.2140902225
H    0.9085981027    7.1979747535    2.5966538501
H    0.0718935811    5.6847186929    2.9708294579
H    0.8849917169    5.8895451998    1.4054749666
H    3.3780593342    7.3443777338    2.4630685156
H    3.438906887    6.0082990869    1.2951274045
H    4.4110579329    5.940408631    2.7725027694
H    2.1993800624    7.0463834327    4.7035190577
H    3.2159092695    5.6428665219    5.0709175486
H    1.4513027854    5.4901526642    5.1204351692
H    7.0853436845    1.3932306221    3.2435930056
H    6.2389137958    2.9287799097    2.9767987544
H    5.9261387033    1.5521657384    1.9050999268
H    4.4990910677    1.4282576921    6.0031893907
H    5.398901459    2.8472437614    5.4393636982
H    6.2368706062    1.3057715475    5.6607038828
H    5.8931913882   -0.6030891591    4.1380807245
H    4.7585956352   -0.538749724    2.778886395
H    4.1492802512   -0.5934499743    4.4448596157
H   -0.7507840312   -3.9393828377    1.7139809934
H   -0.6486331327   -3.9910996179    4.1880222223
H    1.8916902253   -2.9972428796   -1.390925101
H    0.3889841945   -6.7995872909   -2.6888635276
H   -2.183737085   -4.0496783488   -0.642195762
H   -1.8926083352   -1.5428278016   -2.7054202522
H   -5.9413092847   -1.1934695928   -1.3255540735
H   -2.715952498   -1.2225226729    1.485310913
H    4.6898212939   -4.5418941365   -2.9220650866
H    3.898775332   -4.0101831463   -1.4279974547
H    3.434759287   -3.2943700943   -2.9773511868
H    1.8204686834   -6.3886905842   -4.4268015436
H    3.489565031   -5.8444113872   -4.6601112272
H    2.1563049707   -4.6724440557   -4.7122994893
H    2.5178712252   -7.4698008558   -2.1667979278
H    3.3338667142   -6.4801410753   -0.943445834
H    4.1755610786   -6.9136310598   -2.4457652439
H   -1.5988958154   -7.8242607795   -0.1664405843
H   -0.9065746451   -8.3491211265   -1.7104463355
H   -2.6166613378   -8.6463024033   -1.3675079744
H   -4.2781849777   -6.8286508841   -1.3415357087
H   -3.8424151087   -5.1363238298   -1.6115547203
H   -3.3653016473   -5.9484159005   -0.1063554016
H   -3.2771436257   -7.4508205845   -3.5287770338
H   -1.577476149   -7.1124282592   -3.89878761
H   -2.7448790843   -5.7818702929   -3.8243267679
H   -3.8833739472   -1.5726359428   -5.6823891492
H   -2.7551582446   -2.3466957176   -4.5628852327
H   -2.8462185217   -0.5767779254   -4.6477004938
H   -5.9013023758   -0.421445844   -4.9474034366
H   -4.9795922227    0.6357407813   -3.8594265873
H   -6.3568792068   -0.2898497479   -3.2449298822
H   -5.7405100388   -2.9554461052   -4.7276590166
H   -6.1499611901   -2.8740391323   -3.0042886942
H   -4.6588675761   -3.6817458439   -3.5205309528
H   -7.5328019393   -0.8034753504    1.836658607
H   -7.2135567958   -1.8101935055    0.4181233663
H   -7.0579783868   -0.0432302771    0.3112444016
H   -4.2522585109   -2.3445407239    2.7130609349
H   -5.5128941752   -3.1684681776    1.7792836615
H   -5.9512343104   -2.1664286347    3.1792414605
H   -5.7407267392    0.3699309926    3.0563977208
H   -5.1723527111    1.1569156275    1.5698472109
H   -4.0409051355    0.2526335872    2.5734390843
H    1.7536284508   -2.111007097   -4.4263860999
H   -1.0924768651    1.1364373478   -4.2557077308
H    3.3251924698   -0.8121242933   -3.0505390089
H   -0.5301468887   -1.2096961113   -4.9389884478
H    0.4495288285    2.4487748128   -2.8698249944
H    5.6954956205    2.8320439355   -2.9546823742
H    2.8324058194    2.9836861399   -4.0608205039
H    3.9292627675    1.1430114596   -1.8939901801
H    2.1488969528    3.5952687232   -1.5150994999
H    3.5707013221    5.0157076961   -3.10845043
H    4.1098911027    5.5832065105   -0.8913371242
H    5.2427694548    3.5452684686   -4.4938024349
H    3.8881005806    1.599165967   -4.2804978623
H    5.2614984839    5.4652468849   -3.1710609099
H    2.3180610479    2.2914286181   -0.358004098
H    5.6956570091    4.8386596266   -0.9430768065
H    3.9063999102    3.6939257991    0.4987064681
H    4.8825926441    2.6670563471   -0.5222381934
Br    3.2729597431   -1.066173356    0.2346948598
     185
4TS6       Charge,Multiplicity=0,4 E0=-7481.0188602 E0-LOW=-7440.2714076 ZPE-Corr=1.636616 G-Corr-298=1.512923 NImag=1 -951.3784       E0(cam-b3lyp)=-7479.2937016
Fe    13.7134485931    5.4207885712    9.4857765336
P    11.1400401905    5.9994671605    9.8933384861
C    10.7818516789    5.3544147699    11.5804230931
C    9.7348118042    5.8414730071    12.3782949807
H    9.1696962822    6.7091278334    12.0521323297
C    9.4200728556    5.2292796162    13.5895838786
H    8.606643993    5.6168352677    14.1963826363
C    9.8387904333    5.2017443968    8.8678028827
C    10.2048578665    4.4523336795    7.7457689982
H    11.2562289763    4.3100471839    7.5335139532
C    9.2241429645    3.9271948933    6.8889196412
C    7.8833215445    4.1832521368    7.1982950479
H    7.1163578681    3.8072033889    6.5292629184
C    7.4812381653    4.9080861288    8.3312079126
C    8.4832867473    5.4092217293    9.1626563835
H    8.2211286862    5.9908934694    10.0363618331
C    10.6391009071    7.759715364    9.9586068182
C    9.9355343707    8.3434795596    8.8975081173
H    9.5520484806    7.7053338574    8.1129692487
C    9.7358177234    9.7268239525    8.840347343
C    10.278950052    10.5097927263    9.8689492221
H    10.1464173677    11.5862206285    9.8284759877
C    10.9927598895    9.9609109587    10.9452410433
C    11.1543674827    8.5724682973    10.9781231194
H    11.6816384078    8.1083392296    11.8018729018
C    9.5759286521    3.1607786426    5.6021419534
C    9.2695135198    4.0781393385    4.3955143785
H    9.5132254239    3.5665195217    3.4562298214
H    9.8670959001    4.9951335117    4.4514275126
H    8.2109596556    4.3605569473    4.3648811164
C    8.7442473347    1.8633310811    5.4941223201
H    8.9641894313    1.1953307556    6.3337374179
H    8.9968268259    1.335735795    4.5667803466
H    7.6658117371    2.050371956    5.4816542255
C    11.0601178059    2.766183074    5.5608165225
H    11.3273762869    2.1564974547    6.4283095087
H    11.7177174783    3.6375481796    5.5384802268
H    11.2626890623    2.1789176857    4.6574082699
C    5.9867969883    5.138784613    8.6064446204
C    5.2780492971    3.7726561269    8.7565128247
H    5.7048055263    3.2041297058    9.5905801457
H    5.3743137135    3.1630469232    7.852173643
H    4.2085588114    3.9184797957    8.9503437228
C    5.7500544838    5.9492695733    9.8944630425
H    4.6742698118    6.082306628    10.0535024367
H    6.2023569706    6.9461786845    9.8354971205
H    6.1560316645    5.4387774965    10.7754097939
C    5.3658317006    5.9183794705    7.4241143335
H    4.2969058275    6.0887044338    7.6001899006
H    5.4669361327    5.3743705347    6.4792159966
H    5.8520163348    6.8940147295    7.3039603916
C    8.9568294927    10.3915401326    7.6932973609
C    8.4450503603    9.3667285564    6.662644024
H    7.8933559061    9.8862596284    5.8716076007
H    7.7665769178    8.6346738162    7.1164425714
H    9.2683944747    8.8200539762    6.1881598286
C    9.8810051507    11.3916817913    6.9606939894
H    9.3398932539    11.8776704455    6.1399152896
H    10.7523047955    10.8771332833    6.5391146114
H    10.2453287741    12.1766421515    7.6316758847
C    7.7372579064    11.1433447622    8.2749953633
H    7.1716957242    11.6296224591    7.4711265379
H    8.0391926696    11.9176266665    8.9881517488
H    7.0656224445    10.4498062249    8.7944584956
C    11.5958759078    10.8819404989    12.0189234849
C    12.6241907704    11.8233211074    11.3487634056
H    13.0674392943    12.4936238813    12.0948445428
H    12.1629808428    12.4424862731    10.5721980657
H    13.4327914434    11.2461843528    10.8841288047
C    10.4750702597    11.7203903782    12.6748075906
H    9.7331454888    11.070604743    13.1532460859
H    9.9529477965    12.3468513313    11.94410715
H    10.8955890654    12.3818707024    13.4415844593
C    12.3208316555    10.0926735927    13.1258073319
H    12.7307037531    10.7887961103    13.8657148379
H    13.1562510876    9.5066816591    12.7250058855
H    11.6423691541    9.4107051959    13.6514486045
C    13.4745042268    5.8844924439    7.375768533
C    14.0810260495    5.07185357    6.3995105516
C    13.7471196739    5.1785565686    5.04519098
H    14.2243862626    4.521400189    4.3210645754
C    12.7980153195    6.1120885086    4.620892704
C    12.2009749556    6.951903883    5.5647631074
H    11.4743567569    7.6991593299    5.2514627336
C    12.5506482299    6.8421249386    6.9123288339
P    12.9931173689    3.7201806389    11.0308041966
C    11.5499836585    4.2606085551    12.0351335641
C    11.2015481532    3.6332382656    13.2433811441
H    11.7713405676    2.7761515468    13.5882427889
C    10.1427574465    4.1102693455    14.0137553811
H    9.8879773584    3.6153003564    14.9464102768
C    14.2371294718    3.12110353    12.2323069379
C    14.3717857852    3.7241763642    13.4903331459
H    13.6141100796    4.4184374823    13.8275494537
C    15.4895021459    3.4704230187    14.2923108163
C    16.4844086374    2.6267471382    13.7779448446
H    17.3800975023    2.4599012378    14.3678819812
C    16.3849310474    2.0180186841    12.5199556804
C    15.2291047102    2.2519564135    11.7705831118
H    15.1215277734    1.8020112176    10.7962765817
C    12.372943405    2.2878933649    10.0648831392
C    13.1763778799    1.7985015255    9.0248791312
H    14.1399158322    2.2626245626    8.8485818278
C    12.7384627617    0.7484242724    8.2113124311
C    11.4577140949    0.2213487327    8.4511709502
H    11.0977882802   -0.5786880123    7.8189979862
C    10.6211534388    0.7083194754    9.4651481814
C    11.1031195344    1.7460469185    10.2736416059
H    10.4763388196    2.1433288559    11.0631653185
C    15.6725345992    4.1184364985    15.6750568496
C    16.9605580844    4.9741318404    15.6736194489
H    17.1051149544    5.4451803592    16.6534412634
H    16.8984719633    5.7660168746    14.9183260079
H    17.8496999569    4.3732816654    15.4572871948
C    15.790350694    3.0101967228    16.74665792
H    14.881941213    2.3970658116    16.7730656949
H    15.9328634577    3.4532767479    17.7398774733
H    16.6389003259    2.3462595041    16.5509510128
C    14.4925220783    5.0332001483    16.054276246
H    13.5440938554    4.4844916889    16.084799024
H    14.3840948346    5.8678952834    15.3518669641
H    14.6627217907    5.4587393659    17.049437535
C    17.5691301654    1.2238447517    11.9463991129
C    18.0420996097    0.1475783212    12.9467603723
H    17.2386699607   -0.5674358336    13.1599069343
H    18.3674535896    0.5822607411    13.897787025
H    18.8911149549   -0.4076683656    12.5306352238
C    17.2127542313    0.5354493219    10.6152734954
H    18.0776150085   -0.0281233706    10.2472708755
H    16.9412483293    1.2714219286    9.8503760984
H    16.3811062796   -0.1688793296    10.73573106
C    18.7126368164    2.2298528426    11.6677211472
H    19.5848431225    1.7114131577    11.2498032759
H    19.0284163366    2.7430619046    12.5829138042
H    18.3767755368    2.9846388968    10.9474321006
C    13.6759424701    0.1826497657    7.129150717
C    14.4220926871    1.3198757627    6.3923807455
H    15.0458235227    0.8945201585    5.5972153105
H    15.0823566776    1.8845490309    7.0580578529
H    13.7225904653    2.0272243429    5.9366265788
C    12.9177482169   -0.657229511    6.0829309729
H    13.6138207119   -0.9890190062    5.3046108153
H    12.1229023333   -0.077111552    5.6014536637
H    12.4699300884   -1.555915034    6.5213785475
C    14.7201156924   -0.7182059818    7.8305130804
H    15.4056767078   -1.1556729684    7.094094773
H    14.2327628214   -1.5360709439    8.3742883162
H    15.3139119639   -0.1392754447    8.5450493955
C    9.208473703    0.1588433249    9.7301422237
C    8.8154414449   -0.9587148144    8.7470270333
H    7.8041337568   -1.311700707    8.977438762
H    9.4916760954   -1.8182990991    8.817112653
H    8.8141652084   -0.6073745361    7.709387382
C    9.1497568962   -0.4186497532    11.1641941917
H    9.3767120309    0.3423917098    11.9182297424
H    9.8683975017   -1.2376055608    11.2850635244
H    8.1467862302   -0.8095016327    11.3743764284
C    8.1806794612    1.3078226578    9.598554507
H    7.167234354    0.9333933975    9.7880700225
H    8.2029723509    1.7448997923    8.5961293938
H    8.3756036622    2.1171927401    10.3098407945
H    12.0937981338    7.5340025223    7.6151992216
H    12.5349315639    6.1910730719    3.568968537
H    14.8279496248    4.3494364813    6.7071749856
H    14.1853597298    6.692256643    8.5840412408
Br    16.029909328    4.1686829191    9.0859262476
C    14.4545955765    7.468824733    9.6676623461
C    14.3566187521    6.772261538    10.9300280243
C    15.5728971052    6.4732880314    11.7849970652
C    15.8096035305    7.9961470935    9.1925384702
C    16.2009011753    7.7561069294    12.3707203619
C    16.3811821233    9.0788632497    10.1266269154
C    17.0832340755    8.5335105934    11.381709467
H    13.6420991026    8.1858959532    9.509967148
H    13.4778464414    7.0219101916    11.5271784918
H    15.2710637343    5.8096606514    12.5975787451
H    16.5131381522    7.1604145041    9.1047897134
H    17.1091639944    9.6772708455    9.5627772486
H    15.5756450765    9.7693304005    10.4191697744
H    16.3230717822    5.9219320916    11.2118391067
H    15.684098609    8.4044059975    8.1819768301
H    15.4069056717    8.4112028027    12.7597192013
H    16.8214627861    7.4782667594    13.2342411266
H    17.5525310401    9.3734589259    11.9124085273
H    17.9033358016    7.8746766163    11.0596399921
     185
4TS7       Charge,Multiplicity=0,4 E0=-7481.0181381 E0-LOW=-7440.2698119 ZPE-Corr=1.632797 G-Corr-298=1.505786 NImag=1 -1170.8213        E0(cam-b3lyp)=-7479.2885747
Fe   -0.7114349473   -0.0159832621    1.3945026785
P   -0.4907233307   -1.8439629464   -0.1115865633
P   -3.0906117719   -0.5861925141    1.0924487289
C   -2.0050232107   -1.8752699388   -1.1480964268
C   -2.0232707772   -2.4294795029   -2.4341509544
H   -1.1182976061   -2.8716625919   -2.8405712322
C   -3.1909564386   -2.4003994548   -3.196608951
H   -3.1964728018   -2.8294845617   -4.1944680875
C   -4.3469050725   -1.810401495   -2.6791478628
H   -5.2552193508   -1.7774609007   -3.2741018979
C   -4.3372544324   -1.2527800116   -1.4000398829
H   -5.2324447043   -0.7728267112   -1.0163088904
C   -3.1736168496   -1.2821489975   -0.6193020609
C    0.9290247358   -1.8637500899   -1.2599144207
C    1.1191153314   -0.7082255315   -2.0206473037
H    0.3873095172    0.0893381806   -1.9535277943
C    2.2711220627   -0.5358538403   -2.7999734313
C    3.2195080657   -1.5639141373   -2.7929036816
H    4.1297425118   -1.445244281   -3.3681656589
C    3.0508671858   -2.7470385059   -2.0501461081
C    1.8855155875   -2.8882207251   -1.2923741991
H    1.7213421485   -3.7809794902   -0.7048288152
C   -0.4643835194   -3.4264475243    0.7975300875
C   -1.5204273762   -4.3381345256    0.7297976859
H   -2.3658567869   -4.1157993122    0.0926868563
C   -1.487687473   -5.5213943751    1.4774468053
C   -0.3587189122   -5.761399205    2.2715461941
H   -0.3137120817   -6.6848676047    2.8399038891
C    0.7181892997   -4.8655538388    2.3642960164
C    0.6362985324   -3.678286935    1.6307971178
H    1.4337429977   -2.9448905632    1.674859084
C   -3.8147482132   -1.8899081151    2.1570054138
C   -5.0463788231   -2.4873624048    1.8385164943
H   -5.5159584181   -2.246016591    0.8935301066
C   -5.6697836295   -3.3546528602    2.7342115116
C   -5.011711958   -3.6241085352    3.950875318
H   -5.4959651434   -4.2889814977    4.6551762823
C   -3.7745678474   -3.0700500086    4.284242711
C   -3.1856974723   -2.1840583596    3.3640333036
H   -2.2421930529   -1.7020099271    3.5950210913
C   -4.3499528424    0.7381087237    1.1216588738
C   -5.23034894    0.8697904411    2.2016657639
H   -5.2233755937    0.1183681551    2.9801463411
C   -6.115942919    1.9513242979    2.2722437135
C   -6.0701914869    2.9029041634    1.2429077456
H   -6.7452722146    3.7519520779    1.2906299569
C   -5.1863430146    2.8075646313    0.1568830966
C   -4.3340952487    1.7016656941    0.1060218778
H   -3.6356600574    1.5834386936   -0.7099605033
C    2.4567778999    0.7832670801   -3.5670831972
C    3.7661041898    0.8128780604   -4.3750204508
H    3.8031699389    0.0091125988   -5.119735973
H    4.644677811    0.7216358039   -3.7260505839
H    3.8473148869    1.7658209859   -4.909459798
C    2.4786500571    1.9532688462   -2.5526215336
H    1.548682062    2.0165974179   -1.9785259657
H    2.6162211804    2.9056507017   -3.0792190122
H    3.3051208187    1.834720187   -1.8414657712
C    1.2739372852    0.9764150542   -4.5443506266
H    1.2350000601    0.1611974766   -5.2764777995
H    1.3846043249    1.9212693546   -5.089929725
H    0.3140718224    1.0053058979   -4.0184239463
C   -2.626454223   -6.5531640574    1.4286311052
C   -3.7883464873   -6.0886792794    0.5300384284
H   -3.4688998139   -5.9462322774   -0.5087781006
H   -4.225337341   -5.150200882    0.8884710797
H   -4.5777249435   -6.8483741186    0.5288200226
C   -2.0807942658   -7.8870309956    0.8683852791
H   -1.6886246488   -7.752058421   -0.1463993764
H   -2.8799866455   -8.637008787    0.8290295994
H   -1.27422021   -8.2897947477    1.4903110675
C   -3.1776565484   -6.7793495201    2.8554726797
H   -2.4091658288   -7.1672456398    3.5329133777
H   -3.9997574193   -7.5048835038    2.833603957
H   -3.5585104301   -5.8433832734    3.2750205371
C    1.9430223566   -5.2277542066    3.222028485
C    3.0155466723   -4.1247332959    3.202518814
H    3.3882454386   -3.9305720725    2.1902884122
H    3.8696542787   -4.4305021613    3.816801005
H    2.6343520726   -3.1836827687    3.6115258307
C    1.5127651305   -5.4478415637    4.6898091076
H    0.7542240604   -6.2318199766    4.7818109121
H    1.0970220632   -4.528081176    5.1135531831
H    2.37753   -5.7446982865    5.2952970092
C    2.5731533856   -6.5274126938    2.6679128781
H    1.8720899056   -7.3677279376    2.7065305859
H    3.4573969749   -6.800323418    3.2562720856
H    2.883670744   -6.3960878141    1.6248736338
C   -7.0573913859   -3.9618949018    2.4677525352
C   -7.0212801867   -5.4951991777    2.6597345367
H   -8.016937897   -5.9187897102    2.4826337603
H   -6.7173745959   -5.7776290685    3.6726359037
H   -6.322007766   -5.9600861024    1.9580389946
C   -7.5556444191   -3.6694737311    1.0401450448
H   -8.5308847087   -4.1441537706    0.8860164365
H   -6.8670047892   -4.0631983547    0.2834501225
H   -7.6820326284   -2.595228704    0.8645125122
C   -8.0606841112   -3.3444671316    3.4710326353
H   -9.0637644368   -3.7584100542    3.3112625567
H   -8.115911609   -2.2565419862    3.3456482956
H   -7.7714910197   -3.5492713258    4.5075225205
C   -3.0638552795   -3.3552210458    5.615560935
C   -3.0209408303   -2.0489269846    6.4419650413
H   -2.4988580622   -2.2177586441    7.3919856852
H   -4.0358717606   -1.6989886162    6.6664911942
H   -2.4942143609   -1.2514914813    5.9103501063
C   -1.6227622475   -3.8365704892    5.3355453927
H   -1.6231671122   -4.7407420556    4.7181300526
H   -1.1139717662   -4.0656313776    6.279730749
H   -1.0287532987   -3.078030762    4.8176742535
C   -3.7794988491   -4.4384573495    6.4430871114
H   -3.8433676654   -5.3880216921    5.8985458765
H   -4.7938414679   -4.1350645865    6.7265919109
H   -3.2212237954   -4.6207946268    7.3680775105
C   -5.1580995108    3.9042301776   -0.9204174941
C   -6.5458084067    4.0055477057   -1.5932982793
H   -7.3314052615    4.2534088288   -0.8712991769
H   -6.815184582    3.0572113568   -2.0729167609
H   -6.5394995263    4.7873630507   -2.3625561627
C   -4.8061203585    5.255394774   -0.2554515878
H   -5.5379305714    5.5361249126    0.5093562156
H   -4.7836707399    6.0536765897   -1.0073055519
H   -3.8206784527    5.2057207176    0.221424736
C   -4.1060778821    3.6172072632   -2.0096071391
H   -3.0989350005    3.524597675   -1.5880170329
H   -4.0968395033    4.4374447903   -2.7361684129
H   -4.3316688758    2.6929742085   -2.5548140581
C    4.1580931721   -3.8145122471   -2.0574997254
C    4.4203935866   -4.285476818   -3.5060961793
C    3.7901479998   -5.0468811989   -1.2095255814
C    5.4494725197   -3.195944264   -1.471078623
C   -7.1245256734    2.1076186165    3.4233675233
C   -8.5589658736    2.0934913045    2.8457388891
C   -6.8747807549    3.4495286071    4.1498494759
C   -7.0112433354    0.9713348584    4.4579257348
H   -7.749301785    1.1228274342    5.2533730921
H   -7.2041281777   -0.0098959021    4.0086168128
H   -6.0199063846    0.9431611203    4.924561843
H   -7.5904522032    3.5761307966    4.9712494927
H   -5.8627128528    3.4816967774    4.5692497154
H   -6.9865795662    4.3045540983    3.4749657781
H   -9.2948633182    2.2101687981    3.6505497527
H   -8.7156532006    2.9055715248    2.1278223438
H   -8.7611070029    1.1461171982    2.3322498629
H    5.2813047143   -2.8486727602   -0.4446676322
H    6.2549761535   -3.9400633609   -1.4538411258
H    5.7950087264   -2.3408958245   -2.0613615374
H    2.8792957284   -5.5352148425   -1.5742036985
H    4.6025090394   -5.780531217   -1.2544697611
H    3.6395272455   -4.7854053252   -0.1558071062
H    3.517898049   -4.7324902756   -3.9387507217
H    4.7307940411   -3.4590717654   -4.1537225003
H    5.2167259389   -5.0392025335   -3.5220138228
C   -0.4059002464    0.083753113    3.3715308894
C   -1.1511568167    0.9933350249    4.1483007217
C    0.5139028288   -0.7311404048    4.0574686004
C   -0.9769519661    1.0930328413    5.5334398757
C    0.6859658778   -0.6552160368    5.4428444435
C   -0.0579692981    0.2656745572    6.186152708
H   -1.5641915189    1.8086755262    6.1055593619
H    1.4012685295   -1.3073820238    5.9404950879
H   -1.885442325    1.6369759148    3.664363997
H    0.0719930714    0.3342918847    7.2634789945
H    1.1215689763   -1.4324697868    3.4908858844
C    2.3667216825    0.4202355451    1.1633898366
C    3.2043165016   -0.621166619    1.5176888724
C    4.0219729207   -0.6542171515    2.7802792874
C    5.1767730068    0.3772314412    2.7735411091
C    4.73611573    1.8343612829    2.9849824941
C    3.7755998902    2.4199873981    1.9351108421
C    2.3879457244    1.7519893419    1.9015534419
H    1.6587876263    2.4095592454    1.4176630055
H    0.9418799315    0.0461330375    1.490665003
H    3.2950853598   -1.4596791326    0.8286840381
H    3.3856685951   -0.4571784536    3.6561023475
H    2.0322015227    1.6062968222    2.9297297798
H    2.1011488827    0.4777756277    0.1084649322
H    4.4423666225   -1.6563331299    2.9179206006
H    5.8839916501    0.1134919549    3.57230444
H    5.7271964596    0.2890407681    1.8263182711
Br   -0.7983265802    1.8866752599   -0.1686567483
H    4.2342191229    2.368457119    0.936991154
H    3.641397889    3.4869448517    2.1593432913
H    5.6354693212    2.4641378529    3.0304273775
H    4.2567890796    1.9138993011    3.9726523247
     166
13PhBrH  Fe(III)BrPhH(SciOPP)     Charge,Multiplicity=0,2 E0=-7206.8380227 E0-LOW=-7166.2576834 ZPE-Corr=1.458691 G-Corr-298=1.342365 NImag=0
Fe   -0.8248554452   -0.2972190102    1.5813687198
P   -0.5174695778   -1.9041639561   -0.0796577001
P   -3.0824242991   -0.819523985    1.0514391207
C   -1.9747011267   -1.9476016276   -1.2012220144
C   -1.9515903986   -2.4473013676   -2.5082212818
H   -1.0352903268   -2.8681244448   -2.9108062312
C   -3.0982726563   -2.3778591693   -3.3017517606
H   -3.0738983459   -2.7594305545   -4.318431034
C   -4.2699505038   -1.805413369   -2.7981469969
H   -5.1550382308   -1.737913632   -3.4240890625
C   -4.303753566   -1.310241661   -1.4933518518
H   -5.2066593231   -0.8450109258   -1.108774676
C   -3.1602442641   -1.3851655641   -0.6894885269
C    0.9151798426   -1.8640319503   -1.2068765362
C    0.9891827199   -0.7738271975   -2.0737394994
H    0.203111   -0.0293227669   -2.0458326484
C    2.075749672   -0.6174133794   -2.9445221039
C    3.0778994216   -1.5927190555   -2.9163003115
H    3.9298612116   -1.4909184888   -3.578056544
C    3.0297152325   -2.7058029308   -2.0558535034
C    1.9298725642   -2.8303823136   -1.2035539404
H    1.8516628929   -3.6750859149   -0.5327986361
C   -0.476616564   -3.506527483    0.7985891509
C   -1.4781702952   -4.4716224704    0.6601744095
H   -2.2848814476   -4.2953383566   -0.0394177459
C   -1.4435196905   -5.6447956076    1.4244131368
C   -0.3655268832   -5.8229656981    2.3032370035
H   -0.3185475643   -6.737932302    2.8850482887
C    0.6570967777   -4.8757761665    2.4637126612
C    0.5696602156   -3.699750082    1.7139008505
H    1.315798056   -2.9215905368    1.819543579
C   -3.8572722033   -2.1338499594    2.0521701156
C   -5.0076802444   -2.8180584235    1.6305274589
H   -5.3816775545   -2.6480895131    0.6287957852
C   -5.6722622595   -3.6868502862    2.4968090061
C   -5.1337529692   -3.8673777101    3.7865520653
H   -5.6483770209   -4.5342790703    4.4667572322
C   -3.9748116645   -3.2223434456    4.2240266238
C   -3.348701138   -2.3363084564    3.3327142524
H   -2.4762278861   -1.7725176673    3.644584991
C   -4.2371499778    0.5802674489    1.1857926789
C   -5.0895931153    0.6882506005    2.288053501
H   -5.1596119316   -0.1384711082    2.9816813537
C   -5.823627502    1.8580300409    2.5062540879
C   -5.6519733223    2.9141942093    1.5989879314
H   -6.1950483775    3.8387958112    1.7699854036
C   -4.7966318723    2.8356258855    0.488347786
C   -4.1049312508    1.6392058764    0.282418779
H   -3.4254478086    1.5297631377   -0.5507692003
C    2.1129335905    0.6165280347   -3.8600027414
C    3.3502613869    0.6347169946   -4.7746572119
H    3.3797940003   -0.2394651534   -5.4357385151
H    4.2814785566    0.6607273074   -4.1972811837
H    3.3277620551    1.5294605619   -5.4066174872
C    2.1310076407    1.8913858683   -2.98198173
H    1.270482598    1.9370526579   -2.3065050642
H    2.1177312566    2.7867365277   -3.6157071006
H    3.0373712856    1.9222068571   -2.3658504739
C    0.8482264487    0.6258195367   -4.7507245072
H    0.8061395978   -0.2726442229   -5.3777288265
H    0.8545176158    1.5027700769   -5.4092446718
H   -0.0685540644    0.6641029568   -4.1532253819
C   -2.5284977564   -6.7287923016    1.3204567638
C   -3.638049597   -6.3442777355    0.3233658896
H   -3.2458740035   -6.2138674644   -0.6917989438
H   -4.1432917639   -5.4188896852    0.6198402026
H   -4.3902485425   -7.1400036807    0.2857985741
C   -1.8855747488   -8.0521896142    0.8453594452
H   -1.42067408   -7.9277031342   -0.1395090815
H   -2.6472798759   -8.8373213215    0.767333531
H   -1.1147379475   -8.4025677833    1.5398830204
C   -3.1737624367   -6.936058355    2.7106754124
H   -2.4407467713   -7.2698236103    3.452947203
H   -3.9616014699   -7.6967508221    2.6538561348
H   -3.6218512182   -6.0050296491    3.0716927835
C    1.8376663561   -5.1637205998    3.4053857359
C    2.8298757418   -3.9873169774    3.4724046678
H    3.281294936   -3.7763270499    2.4959752094
H    3.6422624302   -4.2310812505    4.16567765
H    2.3493734099   -3.0699700335    3.8321830553
C    1.3214069693   -5.4388755978    4.8354776307
H    0.6204172514   -6.2794880941    4.8648467609
H    0.8092902935   -4.5595219242    5.2399619515
H    2.1604164044   -5.6814257701    5.4984646448
C    2.5933406774   -6.4077237092    2.8806958177
H    1.9491122625   -7.2933326267    2.8603182748
H    3.4518579259   -6.6304974338    3.5256074582
H    2.9639546335   -6.2369618781    1.8630593281
C   -6.9924210961   -4.3790695545    2.1179828047
C   -6.9282115483   -5.8912539622    2.4321890536
H   -7.8791550387   -6.3673679504    2.1662224154
H   -6.7488628333   -6.0877025404    3.493874184
H   -6.1310273428   -6.3771300322    1.8613817352
C   -7.325526017   -4.2175366156    0.6226582022
H   -8.2549168129   -4.750183818    0.3935994044
H   -6.5351652889   -4.6329979534   -0.013358134
H   -7.4734691259   -3.1677197787    0.3466397398
C   -8.1266866331   -3.7323152633    2.94875104
H   -9.0904664796   -4.1957185851    2.7052213251
H   -8.1986007013   -2.6585250277    2.7388197948
H   -7.953982011   -3.8545145029    4.0236101978
C   -3.3900961982   -3.4076513268    5.6310556552
C   -3.5631006605   -2.084473676    6.4135713272
H   -3.1414574102   -2.1811070837    7.421804826
H   -4.624998037   -1.8280460213    6.5102178907
H   -3.0564863781   -1.251316732    5.9165572268
C   -1.8869588286   -3.7531782537    5.5193335633
H   -1.7373420772   -4.6581533713    4.9205169184
H   -1.4641915537   -3.9256827561    6.5161095803
H   -1.3123369893   -2.9460129376    5.0538308006
C   -4.0853606664   -4.5393658297    6.4093627474
H   -4.0073036708   -5.4976127382    5.8822844981
H   -5.1463386464   -4.3260460879    6.5818578275
H   -3.6112317258   -4.6557052195    7.3900215559
C   -4.5976230248    4.0557059058   -0.4253414486
C   -5.9522871507    4.482977296   -1.0331167079
H   -6.6813751314    4.7475328006   -0.2596258426
H   -6.3799190037    3.6744017467   -1.6374286956
H   -5.8190735499    5.3587101872   -1.6796904719
C   -4.0183808452    5.215642083    0.4187178873
H   -4.6905513889    5.4991781192    1.2355385321
H   -3.8613107565    6.1004800801   -0.2100120096
H   -3.0552089215    4.9299586141    0.8567714228
C   -3.6135345269    3.7613814525   -1.5741432492
H   -2.6322240495    3.4524555826   -1.1971554573
H   -3.4759739977    4.6635962193   -2.1806074199
H   -3.9896973293    2.9708067333   -2.2343692177
C    4.1706002765   -3.7377233248   -2.074871233
C    4.2690604581   -4.3683301747   -3.4833903595
C    3.9526252142   -4.8706261642   -1.0528583195
C    5.5036191041   -3.032417098   -1.7319800412
C   -6.7756980178    2.0100066051    3.7044933088
C   -8.2107971217    2.2571321908    3.1855271663
C   -6.3262060894    3.2086042224    4.5714290554
C   -6.7909424004    0.7543734674    4.5986689727
H   -7.479214132    0.9092966452    5.4369241164
H   -7.1287820288   -0.1334490283    4.0511355015
H   -5.7995587028    0.5430309236    5.016120484
H   -7.0073809661    3.3398123049    5.4208749053
H   -5.3174504813    3.0419719639    4.9647615894
H   -6.3170293401    4.1443796639    4.0030630594
H   -8.9058772972    2.3708817383    4.0262742519
H   -8.2703026534    3.1650561503    2.575895233
H   -8.5522749817    1.4157845596    2.5712200913
H    5.4578923296   -2.580443575   -0.7345406396
H    6.3290708221   -3.7544868841   -1.7436996608
H    5.7425205843   -2.2408079597   -2.4496603959
H    3.034711425   -5.433597503   -1.25706124
H    4.7909226631   -5.5744036739   -1.0994455394
H    3.8980803103   -4.4873457245   -0.0270066852
H    3.3359042243   -4.8795615727   -3.7470611843
H    4.4692435597   -3.6148499263   -4.2524363332
H    5.0824627628   -5.1032343113   -3.514917916
C   -1.1296881723    0.6481926055    3.2396798294
C   -2.0039956371    1.7334654047    3.4408841874
C   -0.5766978746    0.0487220908    4.3929724561
C   -2.3261589279    2.1871148711    4.7219363974
C   -0.9044380078    0.4880227119    5.6810915276
C   -1.7839910683    1.5603110316    5.8491728412
H   -3.0003896413    3.0322619365    4.8427016443
H   -0.4675135733   -0.0002751635    6.5496964736
H   -2.4477916466    2.2235308988    2.5784737999
H   -2.037129656    1.9106364514    6.8469153319
H    0.1303950348   -0.7744472739    4.2902926812
H    0.6756605346   -0.578737039    1.7514109482
Br   -0.5892999864    1.5722687224    0.1104988897
     166
43PhBrH  Fe(III)BrPhH(SciOPP)     Charge,Multiplicity=0,4 E0=-7206.8739412 E0-LOW=-7166.2945462 ZPE-Corr=1.457165 G-Corr-298=1.338191 NImag=0
Fe   -0.8333864338   -0.1201850138    1.4527015687
P   -0.5064811863   -1.8498228501   -0.1003035072
P   -3.1225115809   -0.7609512859    1.0404886696
C   -1.9779831827   -1.9137183004   -1.2008329134
C   -1.9423426828   -2.4275443445   -2.5021026595
H   -1.0171620491   -2.8372966455   -2.8963011086
C   -3.0879871135   -2.3915892189   -3.2989211242
H   -3.0540501571   -2.7860099286   -4.3103282965
C   -4.2705187986   -1.8353847398   -2.8039567256
H   -5.1563397389   -1.7932498103   -3.4310168696
C   -4.3156500337   -1.3234395248   -1.5059005794
H   -5.2287124559   -0.8697390354   -1.1320947123
C   -3.1751617606   -1.3648017437   -0.6946789652
C    0.93815236   -1.8346767203   -1.2112898492
C    1.1314592065   -0.6792043361   -1.9685990232
H    0.4310113924    0.1412912699   -1.8629257213
C    2.2354761922   -0.5555539537   -2.8229980907
C    3.1325103438   -1.6272218954   -2.8839617658
H    3.9995148498   -1.5509881136   -3.5290784217
C    2.964205107   -2.8052413139   -2.1319267821
C    1.8466117983   -2.8984078994   -1.2991421855
H    1.6760632184   -3.7868161381   -0.7061875151
C   -0.4648201626   -3.4273556612    0.8177794342
C   -1.4601421663   -4.3992742604    0.6902486911
H   -2.2711723599   -4.2343761209   -0.0068401339
C   -1.4102770251   -5.5684161338    1.460278426
C   -0.3289960487   -5.7288743188    2.3374466034
H   -0.2738885784   -6.6371015703    2.9290913122
C    0.6890530673   -4.7734731317    2.4835079494
C    0.5915294817   -3.6064672686    1.7224761323
H    1.3349492158   -2.8237801982    1.8118529184
C   -3.8742934448   -2.0839480945    2.0520423501
C   -5.0204973507   -2.7708836733    1.6202594846
H   -5.3953845375   -2.5926745994    0.6205601926
C   -5.6798329946   -3.6572929437    2.4714804772
C   -5.1423519319   -3.8514738972    3.7590032394
H   -5.6529692642   -4.5325622313    4.4280726779
C   -3.9868499915   -3.2070031218    4.2051594756
C   -3.3628021141   -2.3026783645    3.3289356343
H   -2.4882617881   -1.7469803146    3.6477723557
C   -4.3114554129    0.6138436276    1.1556210983
C   -5.0748192003    0.7719432564    2.3170030213
H   -5.0556645704   -0.0055266926    3.0690733162
C   -5.8326694267    1.9300952542    2.5163184539
C   -5.7871558506    2.9192024632    1.5227241293
H   -6.3595152217    3.8299508305    1.6698688362
C   -5.019031405    2.7936846854    0.3548952755
C   -4.2914344223    1.6139884244    0.1783211524
H   -3.6788214499    1.4722556437   -0.7006503065
C    2.4041092983    0.7430248741   -3.627654794
C    3.6795221374    0.7387362561   -4.4887587314
H    3.6715821231   -0.0744022207   -5.223962365
H    4.5818849863    0.6383914728   -3.8747572916
H    3.755104549    1.6830604728   -5.0390681968
C    2.4748560444    1.9417147756   -2.6506311191
H    1.5724861686    2.0269312683   -2.0361189995
H    2.5901400184    2.8772630884   -3.2116240645
H    3.3325935058    1.8409756192   -1.975443313
C    1.1832422232    0.9176445932   -4.5616743358
H    1.1065783935    0.0800006023   -5.2648968961
H    1.2791627848    1.843561462   -5.1414997649
H    0.2469374744    0.9719891807   -3.996512412
C   -2.480504836   -6.6675125658    1.3596870614
C   -3.5894167464   -6.3053228447    0.3535126717
H   -3.1925251777   -6.173868005   -0.6597112964
H   -4.1117277477   -5.3869852917    0.6421000137
H   -4.3282273047   -7.1134022125    0.314950438
C   -1.8171236994   -7.9852892746    0.8972354414
H   -1.3481927728   -7.8617954161   -0.0858584521
H   -2.5679830698   -8.78098755    0.820709623
H   -1.0458371116   -8.320578258    1.5986970404
C   -3.1301772716   -6.8747762712    2.7476264556
H   -2.3960610728   -7.1929939224    3.495654843
H   -3.9066554453   -7.6471248558    2.691587838
H   -3.5932774654   -5.9478700303    3.0995269325
C    1.8708857722   -5.0425572709    3.4289753265
C    2.8718111204   -3.8721766546    3.4575925688
H    3.3144935269   -3.6892556636    2.4715874118
H    3.6889201249   -4.1045179576    4.1493019951
H    2.4013501673   -2.942898757    3.799293789
C    1.3535935299   -5.2690946125    4.8673551227
H    0.6458415361   -6.1027671181    4.9222708123
H    0.8474947346   -4.3739268199    5.2436420571
H    2.1909506107   -5.4970496734    5.5376653224
C    2.6172895697   -6.3075009809    2.9430205568
H    1.9685017518   -7.1898434912    2.9513458007
H    3.4751863992   -6.5150979877    3.5937563461
H    2.987948567   -6.171747889    1.9200578772
C   -6.9917210151   -4.3573564447    2.0784556885
C   -6.9170963472   -5.8716717747    2.3807426765
H   -7.863436718   -6.3526136613    2.1071100697
H   -6.7406701722   -6.074888933    3.4416316897
H   -6.1141037403   -6.3471937437    1.8093531914
C   -7.3161836515   -4.1864181992    0.5822538297
H   -8.2380238194   -4.7271480123    0.3417439654
H   -6.5165445529   -4.5875846643   -0.0515113745
H   -7.4733977028   -3.1358775125    0.3142130109
C   -8.1368835345   -3.7278134278    2.9073759581
H   -9.0949362542   -4.1983277401    2.6548584614
H   -8.2177390293   -2.6532118368    2.7054694116
H   -7.9688216724   -3.8571489505    3.9822075848
C   -3.4042283176   -3.4147111484    5.61022351
C   -3.5967244434   -2.1092731528    6.4170660055
H   -3.1757595225   -2.2183077578    7.4243955287
H   -4.6622937113   -1.8691952223    6.5157879612
H   -3.0995958403   -1.2617851215    5.9362767571
C   -1.8968729779   -3.7401864457    5.4986637458
H   -1.73308824   -4.63313663    4.885688503
H   -1.476467303   -3.9245685874    6.4944523036
H   -1.3310946977   -2.9183068152    5.049795593
C   -4.0889748274   -4.5696224216    6.3638477257
H   -4.0007902443   -5.5160018311    5.8171281413
H   -5.1521936637   -4.3712340251    6.540626656
H   -3.6139625918   -4.701538891    7.3421602496
C   -4.9556443084    3.9475821556   -0.6585746183
C   -6.3701738004    4.2370889464   -1.2082830176
H   -7.0669801594    4.5167431363   -0.4107034431
H   -6.7773357723    3.356192523   -1.7183819854
H   -6.3365194983    5.0635475491   -1.9284731984
C   -4.4069907266    5.206382126    0.0538607859
H   -5.0493607936    5.5177214685    0.884355735
H   -4.3420943551    6.0433026015   -0.6519101938
H   -3.4048305111    5.0156622111    0.4542319368
C   -4.0223446338    3.6256854802   -1.8421234291
H   -3.0019972806    3.4117285487   -1.5042053852
H   -3.9822595189    4.4838604707   -2.5222854093
H   -4.3803325114    2.7634343381   -2.4172539661
C    4.0036048226   -3.9344605898   -2.2374916788
C    4.0706337118   -4.4366753497   -3.6983112264
C    3.6605145365   -5.1323088516   -1.3305265472
C    5.3891585838   -3.3929771189   -1.8140584666
C   -6.679286678    2.1425882268    3.7825546595
C   -8.1686811472    2.2536038628    3.3831352411
C   -6.2359375204    3.445845583    4.4862405148
C   -6.5265903389    0.9825950038    4.7860075259
H   -7.1347486195    1.1839519273    5.6748802113
H   -6.8637549265    0.0289481894    4.3632485102
H   -5.4866763553    0.8642721581    5.1123206647
H   -6.8301587027    3.6079141331    5.3934892107
H   -5.1801383931    3.3904264572    4.7742710482
H   -6.3629776361    4.3226240182    3.8431902128
H   -8.7914231303    2.4148212736    4.2713872118
H   -8.3406673161    3.0890930433    2.6958875478
H   -8.5079447651    1.3354097633    2.8895348321
H    5.364092373   -3.0283981335   -0.7807821431
H    6.1421797071   -4.1875497215   -1.8791740602
H    5.7179029159   -2.5679384463   -2.454425616
H    2.6983412033   -5.5840719092   -1.5975609355
H    4.4301726368   -5.9046418197   -1.4366991849
H    3.6223340902   -4.8447456854   -0.2730546769
H    3.1002322381   -4.8340121589   -4.0177465296
H    4.3515819028   -3.6361920479   -4.3907764848
H    4.8152163916   -5.2364544529   -3.7916299392
C   -1.0294643492    0.4293050551    3.3423346501
C   -1.9496850142    1.4552232059    3.6418431249
C   -0.3937490517   -0.1924929097    4.4361924941
C   -2.2272160714    1.833106871    4.9592021135
C   -0.678312068    0.1677878626    5.7578085241
C   -1.5981353959    1.1846378293    6.0254304357
H   -2.941197301    2.6310453275    5.1528487171
H   -0.1792554575   -0.3448581295    6.5775703336
H   -2.4693074215    1.9668188341    2.8352795675
H   -1.8201895569    1.4697603305    7.0508475497
H    0.3314014481   -0.9815805925    4.2517345316
H    0.5877991668   -0.5135026676    1.906886737
Br   -0.7879602891    1.8147081782   -0.0183291786
     166
63PhBrH  Fe(III)BrPhH(SciOPP)     Charge,Multiplicity=0,6 E0=-7206.8428778 E0-LOW=-7166.265703 ZPE-Corr=1.455830 G-Corr-298=1.336663 NImag=0
Fe   -0.5093086957    0.138528145    1.433739941
P   -0.4903506241   -1.8520297737   -0.1435411519
P   -3.082518764   -0.6800242871    1.0263430173
C   -1.9791802246   -1.8710483197   -1.212115325
C   -1.9653809197   -2.36942694   -2.5225033635
H   -1.061793534   -2.822938766   -2.9180331862
C   -3.1009107621   -2.2640397789   -3.3256629735
H   -3.0813637114   -2.6520671892   -4.3399879075
C   -4.2557323483   -1.6496981508   -2.8323183595
H   -5.1351954367   -1.5566874128   -3.4630303947
C   -4.2811643661   -1.151332646   -1.5295825399
H   -5.1733712916   -0.6607482657   -1.1519687626
C   -3.1521215198   -1.265457242   -0.7073412574
C    0.9265320961   -1.9136181624   -1.2875179634
C    1.1183855133   -0.79090147   -2.0937683303
H    0.4189400566    0.0349071618   -2.018717535
C    2.2118548416   -0.7089393023   -2.965945167
C    3.1066067198   -1.7845756433   -2.9857084672
H    3.9674488948   -1.7403710808   -3.6417432429
C    2.9458652446   -2.9249397441   -2.1764731107
C    1.8353809651   -2.9788113103   -1.3304155088
H    1.6704276886   -3.8367007696   -0.6922438719
C   -0.4632090814   -3.385597524    0.8364969558
C   -1.4392800942   -4.3790512683    0.7232151036
H   -2.2427985358   -4.24653703    0.0101043192
C   -1.3767510021   -5.5253749041    1.5252288402
C   -0.3035533083   -5.6404150124    2.4205670929
H   -0.236188531   -6.5334596377    3.0337111292
C    0.6941049386   -4.6622119298    2.5538548884
C    0.5851796515   -3.5177665847    1.7596709609
H    1.3150643287   -2.7200203348    1.8314053804
C   -3.8204946129   -2.0326018363    2.015915368
C   -4.9549807108   -2.725081785    1.5618313092
H   -5.3140161135   -2.5410534968    0.5571802922
C   -5.6263714605   -3.6175748518    2.397424424
C   -5.1114460237   -3.8133570945    3.6930294369
H   -5.6328916272   -4.4961988224    4.351482234
C   -3.9653772558   -3.1672930431    4.1616061657
C   -3.3288551603   -2.2563481201    3.3006561522
H   -2.4621237061   -1.6985030415    3.6378830613
C   -4.3045456423    0.6666356831    1.172562316
C   -5.1569526007    0.7238265749    2.2810917165
H   -5.1843680581   -0.1134460384    2.9649121418
C   -5.9442860857    1.854525497    2.5196849915
C   -5.8456252141    2.9220102657    1.6154267647
H   -6.4381847441    3.8135832865    1.7968962307
C   -5.0014737217    2.894692915    0.4937936623
C   -4.2359513257    1.7446804351    0.2815935407
H   -3.5573398511    1.6858498282   -0.5580582821
C    2.3741534349    0.5482221268   -3.8350689061
C    3.6410382009    0.4991160299   -4.7073661155
H    3.6251265096   -0.3498168804   -5.4007258438
H    4.5491968253    0.4282939909   -4.0978882512
H    3.7122024004    1.4145415916   -5.3051119636
C    2.4566605812    1.7946182239   -2.9209969991
H    1.5591064108    1.9163105922   -2.3058692951
H    2.572139955    2.6997226354   -3.5299115032
H    3.3179945272    1.724488213   -2.2467405053
C    1.1443640218    0.6777384761   -4.7646939531
H    1.0601073864   -0.19388635   -5.4243911406
H    1.2350513537    1.5735276717   -5.3908990786
H    0.2136686679    0.7608045081   -4.1936529051
C   -2.418149548   -6.6528218146    1.4335011524
C   -3.5234628009   -6.3365511838    0.4084037713
H   -3.1188423081   -6.2215397249   -0.6037481744
H   -4.0654192046   -5.4214559597    0.6696855938
H   -4.2459907813   -7.1597361772    0.3820171938
C   -1.7156161872   -7.9608219697    1.001828258
H   -1.2395219579   -7.8422080258    0.0215693441
H   -2.4447968993   -8.7770442159    0.9318285148
H   -0.9434905395   -8.2628178274    1.7172967164
C   -3.0794963166   -6.853809824    2.8166489643
H   -2.3471330862   -7.1383875355    3.5798966173
H   -3.8335814124   -7.648275788    2.7640736961
H   -3.5723552606   -5.9342552994    3.1460594152
C    1.8749397305   -4.8875307144    3.5124988891
C    2.8539928737   -3.6984983609    3.5192067138
H    3.2991840829   -3.5302095548    2.5319158523
H    3.6706984252   -3.8989768096    4.221322842
H    2.364487196   -2.7700570127    3.8357463358
C    1.3574626441   -5.0919561971    4.9537869067
H    0.657916972   -5.931324309    5.0244214534
H    0.842532592   -4.1947968285    5.3124541562
H    2.1963755927   -5.2982699595    5.6291708018
C    2.6470186581   -6.1488432613    3.0575204098
H    2.0158234177   -7.0435696828    3.0855397579
H    3.5074937927   -6.3241893229    3.714266339
H    3.0169149709   -6.0298729047    2.0322129361
C   -6.9348264647   -4.3107905701    1.9810916549
C   -6.8942691765   -5.8185569669    2.3200601
H   -7.8376484813   -6.2913997591    2.0231703722
H   -6.7600753951   -6.0008762623    3.3908502048
H   -6.0791045583   -6.319694707    1.7891654281
C   -7.212344298   -4.1704974423    0.472088353
H   -8.1310085612   -4.7093907852    0.2154838753
H   -6.3965808811   -4.5911533979   -0.1275199892
H   -7.3532183387   -3.1254572864    0.1753640046
C   -8.0935307168   -3.6448368199    2.76170704
H   -9.0515915643   -4.1067628711    2.4935296767
H   -8.1517049667   -2.5740861444    2.5327750322
H   -7.9561308692   -3.7509890831    3.8434818716
C   -3.4187430949   -3.376904113    5.5812953523
C   -3.6790307298   -2.0887212822    6.396123928
H   -3.280280087   -2.1919992601    7.4131266728
H   -4.7549471292   -1.8884297829    6.4685698719
H   -3.2015063659   -1.2198858396    5.9346696678
C   -1.9000170251   -3.6553348149    5.5159472391
H   -1.6901759046   -4.5354094859    4.8989093906
H   -1.5075052564   -3.8402868257    6.5229473922
H   -1.3435246002   -2.8116188033    5.0970413397
C   -4.0901915749   -4.5622019529    6.2995758385
H   -3.9617944043   -5.4967426049    5.7407079592
H   -5.1625876195   -4.3969482356    6.4530286558
H   -3.6366627169   -4.6963338879    7.287780574
C   -4.9027514783    4.1207743819   -0.4287607793
C   -6.2977334363    4.4570071948   -1.0026028231
H   -7.0231221863    4.6766186497   -0.2120044186
H   -6.6870831529    3.6203270346   -1.5944181893
H   -6.2375302748    5.3371263294   -1.6541175586
C   -4.377437305    5.3207089845    0.3941033844
H   -5.0441431531    5.5651461761    1.2278153141
H   -4.2945733992    6.2104820708   -0.2418817596
H   -3.3863785648    5.1005158243    0.8070276712
C   -3.9354910226    3.886307037   -1.605121676
H   -2.9216346337    3.6573480576   -1.2590585798
H   -3.8850536493    4.7892070253   -2.2238090882
H   -4.2716508492    3.0621629362   -2.2454577623
C    3.9869110429   -4.0558940035   -2.2362095685
C    4.04763434   -4.6251815089   -3.6725399708
C    3.6515496218   -5.2109959974   -1.2727923635
C    5.3735302392   -3.4924248122   -1.8459665423
C   -6.8762114742    1.9534586736    3.7391359774
C   -8.3329078853    2.1423842071    3.2575759557
C   -6.4571716997    3.1646662896    4.604443024
C   -6.8166902145    0.6911048443    4.6214890193
H   -7.49440328    0.8071587253    5.4744878315
H   -7.1255353689   -0.2056108834    4.0715532429
H   -5.8089066402    0.5194561527    5.0172623649
H   -7.1113380882    3.2506509509    5.4804227459
H   -5.4259517221    3.0494828964    4.9578934796
H   -6.5183043114    4.1053647475    4.0475430395
H   -9.0102390228    2.2242847004    4.1163426378
H   -8.4462669193    3.0489269982    2.6536814917
H   -8.6546263855    1.2891222074    2.6490036849
H    5.3528403947   -3.0790626147   -0.8311510674
H    6.1277152191   -4.2879798098   -1.8771227105
H    5.6972618386   -2.6981824268   -2.5265951056
H    2.6885153722   -5.675908789   -1.5128248718
H    4.4219170847   -5.986373737   -1.3471468555
H    3.6189686053   -4.8742343815   -0.2298043984
H    3.0764467647   -5.0382275374   -3.9688261867
H    4.3242922969   -3.8575171685   -4.402903498
H    4.7930774763   -5.4273877908   -3.7324087851
C   -0.99603731    0.5275073382    3.3788851037
C   -2.0119149717    1.4228748515    3.7689766461
C   -0.2824748419   -0.1261945502    4.4029971431
C   -2.3050610489    1.6530713083    5.1166109106
C   -0.5710288964    0.0933417008    5.7541344944
C   -1.5846120561    0.9867536001    6.112777389
H   -3.0935899869    2.3510052868    5.3906885061
H   -0.010455353   -0.4311799545    6.5250141713
H   -2.5915327408    1.9447117888    3.010794186
H   -1.8147975913    1.1585546178    7.1614050318
H    0.5157385957   -0.820092321    4.1401629258
H    1.1323536667   -0.2756986302    1.5333586602
Br   -0.676100558    1.9286458363   -0.1237146223
     166
4TS8       Charge,Multiplicity=0,4 E0=-7206.8697269 E0-LOW=-7166.2881716 ZPE-Corr=1.456343 G-Corr-298=1.339442 NImag=1 -628.7829        E0(cam-b3lyp)=-7205.3220908
Fe   -1.2769818105   -0.2431090932    1.4647901757
P   -1.0885235245   -2.2636937656    0.2437176489
P   -3.5466461858   -0.9804232959    1.6537189968
C   -2.7414734582   -2.4642468035   -0.5526077437
C   -2.917076253   -3.1581740442   -1.755935657
H   -2.0678561527   -3.6454705536   -2.2253603579
C   -4.1713393033   -3.2074863649   -2.3664697246
H   -4.2949608136   -3.7464438822   -3.3014221132
C   -5.2598808793   -2.5527728509   -1.7858402887
H   -6.2325014623   -2.5762219191   -2.2687675116
C   -5.0985857901   -1.8612152172   -0.5842882689
H   -5.9421288609   -1.3376221988   -0.1440214789
C   -3.8487421295   -1.8184931515    0.0466307016
C    0.1237567791   -2.5355690521   -1.0936090746
C    0.1854149682   -1.5505608485   -2.0804397297
H   -0.4898588703   -0.7039661087   -2.0183802067
C    1.1243905606   -1.62736297   -3.1176013047
C    2.0019692497   -2.7173642805   -3.1196176212
H    2.7463796229   -2.7925213694   -3.9030892518
C    1.9679670441   -3.7234796367   -2.1357077542
C    1.0070289742   -3.6230882221   -1.1264067172
H    0.9422522161   -4.3760577983   -0.3522232149
C   -0.9013974854   -3.6565885958    1.4088433408
C   -1.8785425918   -4.638326905    1.5861027341
H   -2.782720309   -4.5919868513    0.9931496547
C   -1.6895835243   -5.6664029063    2.5189548107
C   -0.49608766   -5.6719023665    3.2536595987
H   -0.3352925894   -6.4687427429    3.9726929249
C    0.5072275665   -4.7024537036    3.0961329686
C    0.2763187757   -3.6822588371    2.1700714428
H    1.0131007701   -2.9026531244    2.0107393943
C   -4.1517235466   -2.160510368    2.916991255
C   -5.3389177263   -2.8846334805    2.7175295571
H   -5.8368324079   -2.8239746077    1.7590475573
C   -5.878999091   -3.6664950694    3.7379768863
C   -5.1870565862   -3.7114770979    4.962836374
H   -5.606889978   -4.3066181831    5.7635614872
C   -3.9888947287   -3.0296204425    5.1838256967
C   -3.4813280061   -2.2385346742    4.1366815531
H   -2.5679722945   -1.6702040466    4.2740925532
C   -4.6708807982    0.4454492874    1.7808022798
C   -5.0515901459    0.8750850333    3.0577732054
H   -4.837624979    0.2420328239    3.9096327738
C   -5.6722450011    2.1150116544    3.2365456805
C   -5.8916067339    2.9050221291    2.0978953984
H   -6.3616371624    3.8757763917    2.2218280829
C   -5.503836993    2.5086290816    0.8091268935
C   -4.8974888784    1.2573654487    0.6649874579
H   -4.5591545622    0.9188436446   -0.3039935505
C    1.1427942816   -0.5176453917   -4.1807920021
C    2.2666730663   -0.713098052   -5.2136522081
H    2.1547495437   -1.6549109248   -5.7633052979
H    3.2555085746   -0.7064519763   -4.7408103652
H    2.2416322861    0.1024239021   -5.9448963917
C    1.344399646    0.8527082453   -3.4894527901
H    0.5437377679    1.0784458021   -2.7770632498
H    1.3610362645    1.6524742179   -4.2400652977
H    2.2957990733    0.876251188   -2.9452614888
C   -0.2133596161   -0.5170403008   -4.9255317648
H   -0.3834756602   -1.4768649716   -5.4274941779
H   -0.2286797728    0.2739843797   -5.6851004577
H   -1.0490287932   -0.3409340591   -4.2401015025
C   -2.7233475187   -6.785147352    2.7303683195
C   -3.9673930225   -6.5979124691    1.8416003154
H   -3.7127961815   -6.6194276572    0.7757073373
H   -4.4784600955   -5.6531186126    2.0554159049
H   -4.6759022708   -7.4128803151    2.0264157813
C   -2.0769045795   -8.1452821539    2.3786649006
H   -1.7493616675   -8.1625961889    1.3327170803
H   -2.8001089887   -8.9567044382    2.5248059003
H   -1.2060334867   -8.3560335995    3.0083062641
C   -3.1773512373   -6.7979187545    4.2080148308
H   -2.3400780933   -6.9831715061    4.8897493966
H   -3.9197900426   -7.588873315    4.3687520429
H   -3.6317292722   -5.8411288238    4.4811086015
C    1.8118173564   -4.8057545741    3.903220006
C    2.791811203   -3.6622407402    3.5797642909
H    3.0841323778   -3.6617612016    2.5233559067
H    3.703274501   -3.7809400688    4.175818795
H    2.3680894433   -2.6799915436    3.8188329498
C    1.4970660254   -4.7575921875    5.415120191
H    0.8172711452   -5.5607574398    5.7173701928
H    1.0295289513   -3.8045757191    5.6845873862
H    2.4205982398   -4.8629076076    5.9968529267
C    2.505389635   -6.1455809189    3.560531669
H    1.8800506195   -7.0062603136    3.8204412798
H    3.4478163343   -6.2368727881    4.1134911561
H    2.7294305509   -6.2038787867    2.4887422695
C   -7.2181723289   -4.4083964195    3.5880652993
C   -7.0917890301   -5.8714143994    4.0720813969
H   -8.0550033725   -6.3832089344    3.9627647038
H   -6.8042325337   -5.9363161531    5.1260993615
H   -6.3461251437   -6.4170028493    3.4859268353
C   -7.7083804971   -4.4321677547    2.1276952485
H   -8.6412606232   -5.0027856967    2.0618873326
H   -6.9752786215   -4.9077269987    1.4654960567
H   -7.9134575571   -3.4257632079    1.7463921804
C   -8.2724913059   -3.6773739493    4.4528811273
H   -9.245913691   -4.1763098864    4.371538863
H   -8.3907211954   -2.6376216344    4.126656809
H   -7.9833041332   -3.6683416759    5.5096396844
C   -3.236404821   -3.0940909144    6.5218123665
C   -3.2752070013   -1.6936730863    7.1763772898
H   -2.7284607307   -1.7023978623    8.1275411232
H   -4.3095070045   -1.3907929616    7.3792169931
H   -2.817812217   -0.9356509826    6.5349729147
C   -1.7711260828   -3.5129908    6.2639939739
H   -1.7230541675   -4.4997466962    5.7913808623
H   -1.2180637669   -3.5577478803    7.2099192775
H   -1.2534520659   -2.8068221921    5.6104378785
C   -3.8569085937   -4.1092633847    7.4987369473
H   -3.8667784216   -5.121396004    7.0775031763
H   -4.8828449084   -3.8400158474    7.7746200844
H   -3.2659186682   -4.1367628726    8.420899557
C   -5.6977392303    3.4594263421   -0.3835242706
C   -7.2009616746    3.7650412453   -0.5668534616
H   -7.6333399637    4.2268286648    0.3274700339
H   -7.7619875064    2.8468144484   -0.7767478906
H   -7.3496953127    4.4554184423   -1.4060547874
C   -4.9299815263    4.7732794391   -0.1051648376
H   -5.2975489675    5.2804238455    0.7932052101
H   -5.0428798999    5.4645204967   -0.9492267859
H   -3.8617203273    4.5715896386    0.0331492132
C   -5.1505428752    2.8612625883   -1.6939797866
H   -4.08254747    2.6295587081   -1.6125106172
H   -5.282056699    3.5810906809   -2.5096663609
H   -5.681051952    1.943255857   -1.9737154388
C    2.9801013648   -4.8807998691   -2.1915781215
C    2.8040321148   -5.6556286906   -3.5180430358
C    2.7999360488   -5.872713416   -1.0258501685
C    4.414741489   -4.3075805743   -2.1165732182
C   -6.0750007364    2.6333112428    4.6272322088
C   -7.6030299236    2.8619524944    4.6677739049
C   -5.345182125    3.968885065    4.9024924034
C   -5.6984713621    1.6452642363    5.7485843538
H   -6.0016599472    2.0567896679    6.7177349418
H   -6.2010175363    0.6788643295    5.6264678089
H   -4.6173681602    1.4672446135    5.7848199859
H   -5.6084883849    4.3484128369    5.8971601259
H   -4.2585383023    3.830137155    4.8650415234
H   -5.6106050444    4.7381310271    4.1700640659
H   -7.9056538479    3.244989828    5.6499550905
H   -7.9242126751    3.5867007196    3.9119643718
H   -8.1414809471    1.9245076992    4.4858720742
H    4.5618291992   -3.7501915742   -1.1843730437
H    5.1497717099   -5.1208276405   -2.149277464
H    4.6276803258   -3.630976478   -2.950688548
H    1.8088490615   -6.3404030715   -1.0377176152
H    3.544856666   -6.672091826   -1.1056340934
H    2.9373429684   -5.3866575546   -0.0525203082
H    1.7957147607   -6.0795469213   -3.5899212922
H    2.9613428056   -5.0110058873   -4.3892429258
H    3.5261952034   -6.4789917057   -3.5765676405
C   -0.8734820564    0.3028055573    3.3296970956
C   -1.5265006527    1.4790452157    3.7525599795
C   -0.2310966123   -0.4821664837    4.3044465549
C   -1.5541959474    1.8366382534    5.1027511195
C   -0.2572180137   -0.1221560272    5.6536248793
C   -0.9193635371    1.0398106053    6.0605271762
H   -2.0785943997    2.7395062896    5.4078358645
H    0.2370289317   -0.7535237182    6.388255276
H   -2.0433699691    2.1065311495    3.0295485579
H   -0.9395671836    1.3211005008    7.1098876717
H    0.2843503887   -1.3899919969    4.0001830707
H    0.1057887194    0.2283529248    1.956192897
Br   -1.535168607    1.3405832424   -0.3742709551
     154
21Br  Fe(I)Br(SciOPP)     Charge,Multiplicity=0,2 E0=-6974.4508498 E0-LOW=-6934.0066972 ZPE-Corr=1.360182 G-Corr-298=1.248327 NImag=0
Fe    13.7358433422    4.379614552    10.0630248193
P    13.6060443    5.8266199614    11.610574062
C    13.7541674944    5.0199184736    13.2646782791
C    13.3501926497    5.562249038    14.4889888518
H    12.8643329998    6.533531635    14.5217530216
C    13.560987535    4.8423650769    15.6668413903
H    13.2419073775    5.2572292329    16.619066644
C    12.0653282504    6.8199244605    11.6952084749
C    10.946623685    6.2929081075    11.0449847739
H    11.0572228135    5.3452583798    10.533063795
C    9.7415771874    7.0001633285    10.993908233
C    9.6987106667    8.2508903957    11.6265970309
H    8.7761726884    8.8219243769    11.5850326539
C    10.8032627774    8.8126723224    12.2868953698
C    11.9908591348    8.0731928098    12.3148576722
H    12.8775175027    8.4781110428    12.785964696
C    14.9246128312    7.1028970479    11.6681488264
C    14.8599790344    8.1693111966    10.7567710336
H    14.0294002746    8.2063169968    10.0614555905
C    15.8182784174    9.1817648905    10.772535719
C    16.8625398556    9.0852510317    11.713379122
H    17.6062796501    9.8723691253    11.7344165262
C    16.9733595807    8.0203807362    12.6104491922
C    15.9841383942    7.0241094839    12.5680389321
H    16.0346460503    6.1882694653    13.2562193744
C    8.5146817071    6.469174758    10.2352394089
C    8.1554759892    7.457459815    9.1012353507
H    7.2794718764    7.0984641543    8.5474662181
H    8.9894563088    7.5557517059    8.396953657
H    7.9211982238    8.4544842018    9.4893044483
C    7.3205324488    6.3428693138    11.2083373249
H    7.553733887    5.6461469365    12.0219006545
H    6.4368415472    5.9664814795    10.6788558168
H    7.0561407712    7.3070695224    11.6558945249
C    8.7790989134    5.0888490288    9.6027246498
H    9.0059415958    4.3322098018    10.3633325495
H    9.6152182215    5.1172561185    8.8946650487
H    7.8867781065    4.7572179143    9.0599998725
C    10.6931474973    10.2149803454    12.9096673041
C    9.567239838    10.2252750275    13.968999385
H    9.7810982087    9.5095454801    14.771222864
H    8.5966330492    9.9639655522    13.534480138
H    9.4754925691    11.2226143222    14.4157933193
C    12.0023453439    10.6554078732    13.5915326907
H    11.8755502673    11.6556472821    14.0202036328
H    12.8359160882    10.7020867549    12.8807138251
H    12.2849468171    9.9777597904    14.4054762343
C    10.3643855532    11.2374051237    11.7963709496
H    10.2827792692    12.2462426014    12.2187857032
H    9.4176709882    11.0055529968    11.2973911836
H    11.1530184948    11.2476316092    11.0347578921
C    15.7507269436    10.3958987762    9.8319499468
C    14.5377590939    10.3335249484    8.8849213257
H    14.5321575678    11.2156821587    8.2351402054
H    13.5914442811    10.3231636751    9.4384079532
H    14.5678158559    9.4465674027    8.2418541256
C    17.0353153046    10.4561683574    8.973728011
H    17.0061920376    11.3258966416    8.3062564004
H    17.1334914244    9.5545380397    8.3589207293
H    17.934830256    10.5392042752    9.5927333739
C    15.6332851483    11.6855432879    10.6780395889
H    15.5875374153    12.5658250651    10.0255369585
H    16.4879263629    11.8116688294    11.3509258711
H    14.723096681    11.6662822275    11.2897226346
C    18.0986597309    7.9110451813    13.6530227709
C    19.1016454816    9.0749673873    13.5600641715
H    19.8836435857    8.948551522    14.3170711879
H    18.6200596468    10.0431854988    13.7387617694
H    19.5906262085    9.1101794593    12.5795940362
C    17.4736413056    7.9186667574    15.0686517373
H    16.7802952806    7.0827533842    15.2112814941
H    16.9203274959    8.8484397783    15.2453113081
H    18.2585343342    7.83723334    15.8305023841
C    18.8720542232    6.589729526    13.4452034214
H    19.6599766879    6.4897678289    14.2014299948
H    19.343667007    6.559404841    12.4578951854
H    18.2251233141    5.7103301636    13.51940182
P    14.8492697351    3.2304569316    11.5114067929
C    14.3703343842    3.7586089098    13.2201107074
C    14.5778362794    3.040101256    14.402993029
H    15.0277125008    2.0518419345    14.3701681988
C    14.1733864429    3.5845326281    15.6235901112
H    14.3278638931    3.0253233145    16.5423716603
C    16.6733447218    3.4778311435    11.460092796
C    17.1686275832    4.3205923965    10.4677358738
H    16.4640899667    4.8038099342    9.7967994093
C    18.5458445384    4.5486399744    10.3200618235
C    19.4029784035    3.8912473879    11.2054042377
H    20.4718076743    4.0401540226    11.1107167173
C    18.9398010539    3.0377878991    12.2272807578
C    17.5624288921    2.8519323887    12.347720384
H    17.1613888222    2.1983934623    13.112454912
C    14.641182105    1.4061659498    11.6000751575
C    15.6270600518    0.5076209564    11.1824556156
H    16.5727203445    0.8952743679    10.8278022828
C    15.4100321547   -0.8748816542    11.2454402299
C    14.1672827842   -1.3190935858    11.7161631252
H    13.986555759   -2.3878310715    11.7753423932
C    13.1460150519   -0.4443161648    12.1210909236
C    13.4039821917    0.927722307    12.0521930475
H    12.6553996186    1.6479774677    12.3642645151
C    19.0365764939    5.4720455458    9.1927765658
C    18.6282300065    4.8598656606    7.8317233346
H    18.975123996    5.4976571726    7.0096637624
H    17.5407153171    4.7628332625    7.7429932581
H    19.0686894006    3.8643577947    7.7027835432
C    20.5650853666    5.6524880035    9.2080255785
H    20.9108061597    6.0909889648    10.151610747
H    20.8645472272    6.327280023    8.3984822425
H    21.0900760809    4.702066858    9.0583312817
C    18.3841227455    6.8655733351    9.3390484052
H    18.6682242139    7.3394611087    10.2831702219
H    17.2908919024    6.8198937515    9.3190923099
H    18.7060822915    7.5194847517    8.5196020519
C    19.950947909    2.3329713396    13.1470724025
C    20.7745998858    3.3907761841    13.9168362488
H    20.1229272355    4.0050110723    14.5478977632
H    21.3118511068    4.0611728121    13.23799056
H    21.5147555276    2.9009620998    14.5612273729
C    19.2630492761    1.4159057908    14.175892425
H    20.0208156366    0.9381321956    14.8065365187
H    18.685730316    0.6206608603    13.6893854812
H    18.5892733244    1.9769322599    14.8334943274
C    20.899863748    1.4634584518    12.288989808
H    21.6224418973    0.9450544414    12.9307788457
H    21.464544378    2.0636161897    11.5680430315
H    20.3358446101    0.7079785438    11.729303177
C    16.4909438033   -1.8944229834    10.8470829463
C    17.7855349337   -1.2147423613    10.361051241
H    18.523585894   -1.9787545176    10.0929694658
H    18.2298600784   -0.5828674272    11.1391840465
H    17.6122916225   -0.5942407257    9.4745378185
C    15.9585057917   -2.7936681244    9.7078236666
H    16.7176461254   -3.5306114734    9.419073082
H    15.7097046409   -2.1946429447    8.8243403711
H    15.0587903804   -3.3408237022    10.0081812131
C    16.8394989162   -2.767561597    12.0752531279
H    17.6060508553   -3.506244055    11.8117946687
H    15.9657659468   -3.3107414803    12.4503550753
H    17.2276676766   -2.1485376676    12.8928513769
C    11.8132318441   -1.0117263516    12.6379449748
C    11.164454104   -1.8858750706    11.5399333871
H    10.2161122497   -2.3033305825    11.8991608644
H    11.8090102915   -2.7226908492    11.2506849484
H    10.9588724091   -1.2929602861    10.6413510877
C    12.0820806829   -1.8757238243    13.8923805993
H    12.5415337459   -1.2751420539    14.6860468744
H    12.7523281082   -2.7134965857    13.6731904039
H    11.1423793229   -2.2900728388    14.2771001424
C    10.8173105641    0.0981896807    13.0225171732
H    9.8844998034   -0.3520830045    13.37959853
H    10.5716775889    0.7370690552    12.1664680746
H    11.207634357    0.7342564997    13.8252723508
Br    12.6642045084    4.767533611    8.0458303871
     154
41Br  Fe(I)Br(SciOPP)     Charge,Multiplicity=0,4 E0=-6974.4807515 E0-LOW=-6934.0379045 ZPE-Corr=1.359373 G-Corr-298=1.246152 NImag=0       E0(cam-b3lyp)=-6973.0801762
Fe    13.4898707112    4.2139233481    9.8941402634
P    13.5509629511    5.9204046725    11.4386378476
C    13.6847480918    4.9794652439    13.0260439124
C    13.2604191551    5.5096750676    14.2528121812
H    12.7960281096    6.4910477471    14.2822459318
C    13.4272317655    4.78619887    15.4327163604
H    13.1015013435    5.2101986956    16.3784951277
C    12.0497808494    6.9580995095    11.6300349884
C    10.879310876    6.4515730938    11.0559741905
H    10.9413400496    5.5098277727    10.5217983997
C    9.6805980028    7.1706290647    11.1156278565
C    9.7100641328    8.4261127848    11.7399538037
H    8.798146469    9.0145903212    11.7635719962
C    10.8700078462    8.9694290088    12.3155230009
C    12.0419382891    8.2071132749    12.2626842849
H    12.9637841677    8.5865327783    12.6850493136
C    14.9226697199    7.1307647717    11.5344013281
C    14.8886908272    8.2233446359    10.6505994483
H    14.0766537029    8.285255858    9.9352209148
C    15.844891945    9.2345043044    10.7250498237
C    16.8586779253    9.1099876473    11.6951041469
H    17.6014924002    9.8950728495    11.7624195507
C    16.9388253356    8.0221593868    12.566706647
C    15.9510734384    7.0271344149    12.4675832391
H    15.9745490471    6.1763863741    13.1389899061
C    8.383428129    6.6509281665    10.4740493588
C    8.0379949062    7.5439482467    9.2598410952
H    7.1103383047    7.201686485    8.7850025253
H    8.8392306206    7.5053341016    8.512928207
H    7.9008796502    8.5899939981    9.5558088561
C    7.2287625092    6.7068178895    11.5005021508
H    7.4556262141    6.0878635211    12.376340826
H    6.3041821168    6.3302814026    11.046991141
H    7.0341298662    7.7262507384    11.8493360922
C    8.520182336    5.1944978875    9.9885819473
H    8.7753138962    4.519993104    10.8147537668
H    9.287219989    5.0786084076    9.2160365087
H    7.5668057524    4.859094694    9.56469784
C    10.8296225082    10.3722654162    12.9452792738
C    9.7573220496    10.4138318827    14.0579929681
H    9.9864608878    9.6870656292    14.8458580851
H    8.7582971494    10.1876433897    13.6713468976
H    9.7209708962    11.4111600165    14.512509702
C    12.1818153498    10.7723285136    13.5653493958
H    12.1040551901    11.7739636684    14.0023478148
H    12.9823978874    10.7980245579    12.8168790851
H    12.4817469655    10.0827191554    14.3628410087
C    10.4777360553    11.4050365609    11.8488431818
H    10.4420821139    12.4151390971    12.2747633738
H    9.5035270561    11.1980882349    11.3934939989
H    11.2305332665    11.3961347948    11.0516498335
C    15.809247973    10.4754720994    9.8179599
C    14.6106618736    10.4584200382    8.8513379423
H    14.6247489348    11.3614541718    8.231115687
H    13.6561613477    10.440269127    9.3904424156
H    14.641856545    9.5936542431    8.1789315606
C    17.1089614804    10.5386297823    8.9828785109
H    17.1059034987    11.4279564351    8.3411115801
H    17.2024964315    9.6540415336    8.3429747005
H    17.9986964909    10.5874860722    9.619461844
C    15.6980213632    11.7445560698    10.6955786273
H    15.676511922    12.6411302896    10.0645302992
H    16.5432680054    11.841312643    11.3847380761
H    14.7779400639    11.7249544607    11.2919159006
C    18.028462261    7.8902490385    13.6430272476
C    19.0262234548    9.0624578289    13.6178849477
H    19.7818124843    8.9183690614    14.3981515427
H    18.5324792896    10.0224185189    13.8072881201
H    19.5494138134    9.1285018709    12.6568600321
C    17.358038605    7.8531824315    15.0371739195
H    16.6641781041    7.0112385418    15.1330489315
H    16.795519968    8.7756223142    15.2229566785
H    18.1183009673    7.7520346686    15.8211801574
C    18.8152431789    6.5809172484    13.4193309481
H    19.5882924001    6.4673051692    14.1883115181
H    19.3062300417    6.5782491976    12.4406782263
H    18.1715349644    5.6970498742    13.4593514194
P    14.8409316884    3.0547424638    11.3386091931
C    14.2694287196    3.6929165323    12.9868704296
C    14.4179788133    2.9697926633    14.1796390871
H    14.8428025386    1.9707991393    14.1538683145
C    14.0081923628    3.5148032995    15.3956187055
H    14.1367921109    2.9469543435    16.3129796255
C    16.6403498329    3.4058508406    11.3346409686
C    17.1332695324    4.253645888    10.3452199198
H    16.437275993    4.6883527901    9.6340553574
C    18.5041192467    4.5466259748    10.2543806284
C    19.3558165445    3.9328760674    11.1757179338
H    20.4197449268    4.1269353526    11.1163980315
C    18.8942034996    3.0686212683    12.1884896715
C    17.5216736111    2.8350708065    12.267154384
H    17.1181528132    2.1825567978    13.0312151971
C    14.6997942001    1.2355175422    11.5438559829
C    15.7377557265    0.3495514866    11.2394398329
H    16.6955200152    0.7472783999    10.9322643464
C    15.5522883889   -1.0354998013    11.3421077781
C    14.2902075653   -1.4987355196    11.7358990416
H    14.1330150592   -2.5695515323    11.8194944934
C    13.2185013765   -0.6382772672    12.0246430213
C    13.4457298846    0.7364260853    11.9219196649
H    12.6527990674    1.4427522824    12.1420570947
C    19.0016048979    5.4848159945    9.1424159915
C    18.728178334    4.8227063796    7.7715311805
H    19.0702562745    5.4754747663    6.9592628843
H    17.6599280538    4.6321140583    7.6217949932
H    19.2566063338    3.8658973177    7.6877878241
C    20.5095943454    5.7749009065    9.2521442959
H    20.7609183221    6.2435427764    10.2110284606
H    20.8098860818    6.4644020497    8.455463604
H    21.1106933488    4.8647967595    9.1453083016
C    18.2469387445    6.8315777051    9.2210973438
H    18.4231874398    7.3276700955    10.1798186692
H    17.1644683734    6.7114890419    9.1143286383
H    18.5875991055    7.5007182099    8.4218243318
C    19.9002575073    2.3992086108    13.1405732309
C    20.6572525051    3.4807811983    13.9440156405
H    19.964415806    4.0570501355    14.5663113439
H    21.1807146047    4.1839316622    13.2877703821
H    21.401987072    3.0144883252    14.6002939086
C    19.213047381    1.4492925875    14.13947857
H    19.9669775986    0.9903113314    14.7883878031
H    18.6769537046    0.6403642006    13.6290013988
H    18.501399993    1.9803071933    14.7819426815
C    20.9110745832    1.573089503    12.3104724498
H    21.625528411    1.0721523486    12.9746205269
H    21.4826926539    2.2010676208    11.6192306849
H    20.3966586862    0.8056033124    11.7206653815
C    16.6853593696   -2.0377572628    11.0603322549
C    17.9907465985   -1.3411617198    10.6309577843
H    18.7656047987   -2.0932248386    10.4458555931
H    18.3648223027   -0.6644310311    11.408063913
H    17.8606434898   -0.7636043591    9.7087844865
C    16.2558372443   -2.9992839212    9.9284525561
H    17.0539624507   -3.7223381769    9.7210907568
H    16.0477295046   -2.4448838712    9.0062360567
H    15.3551024165   -3.5629127535    10.1929087444
C    16.9737828996   -2.8493126912    12.3450890434
H    17.7755167169   -3.5754271617    12.1641338693
H    16.0911760095   -3.4022061666    12.6836308789
H    17.2900923896   -2.1869550935    13.1596301927
C    11.8570686876   -1.2203719322    12.4405886517
C    11.3273578345   -2.1370307106    11.3134690204
H    10.3569213018   -2.5628535076    11.5958122982
H    12.0103206215   -2.9681671327    11.1095225483
H    11.196125174   -1.571944277    10.3837095018
C    12.0282769567   -2.0437924806    13.738083628
H    12.3998383879   -1.4116594067    14.5530573668
H    12.7337513756   -2.8707258922    13.6046409391
H    11.0665297092   -2.4704776441    14.0477011113
C    10.8083949358   -0.1224551533    12.6998379726
H    9.8566543463   -0.5836653324    12.9859729984
H    10.6282331332    0.4860400707    11.8061258099
H    11.1120350933    0.5450536944    13.5145484478
Br    11.8613762912    3.7643449712    8.26197522
     154
61Br  Fe(I)Br(SciOPP)     Charge,Multiplicity=0,6 E0=-6974.423307 E0-LOW=-6933.980172 ZPE-Corr=1.354722 G-Corr-298=1.238200 NImag=0
Fe    13.7248247852    4.3555518885    9.9840486712
P    13.4587296851    5.994362966    11.7695011486
C    13.7005519647    5.0380661518    13.2667924488
C    13.3280466384    5.5397023108    14.5245586225
H    12.837200228    6.5103333108    14.5768440219
C    13.5611456841    4.8269594731    15.6950176636
H    13.2690085838    5.2360658064    16.6573914332
C    11.9166003682    6.9451181838    11.8378525369
C    10.7705975314    6.371392968    11.2692399019
H    10.8507655296    5.3909508131    10.8147800209
C    9.5586496948    7.0645582923    11.2519646114
C    9.5392093177    8.3564016307    11.8052307929
H    8.6101395694    8.9172021639    11.7775361133
C    10.6704862513    8.9635962456    12.3719067404
C    11.8636206069    8.2330517039    12.3893576719
H    12.7668021988    8.6615799222    12.8047091012
C    14.8170634075    7.2270897848    11.7082414704
C    14.786293569    8.245048547    10.7409797572
H    13.9412805689    8.2950763462    10.0630102901
C    15.8037330755    9.1975228396    10.6820488844
C    16.8662338561    9.0839681059    11.6012888026
H    17.6589484949    9.8207173678    11.5578051117
C    16.9358842163    8.0677260779    12.557264858
C    15.885172727    7.1361849175    12.5968930503
H    15.8844381085    6.3432319254    13.3366070387
C    8.2887996697    6.4773024789    10.6145356402
C    7.8867600793    7.3470755788    9.4007409159
H    6.9755721185    6.9526882759    8.934713214
H    8.6828944157    7.3496484441    8.6473497661
H    7.6934311433    8.3852419085    9.6917486495
C    7.1419403541    6.4759448804    11.6514050262
H    7.4075486856    5.868358102    12.5241735979
H    6.2312674407    6.0565837433    11.207177285
H    6.9059846884    7.4856907672    12.003015141
C    8.4977379764    5.0304910048    10.1261397999
H    8.76980986    4.3622245763    10.9517509489
H    9.2805693897    4.9588917497    9.3630354209
H    7.5671672809    4.6548932209    9.6860325714
C    10.579652431    10.3988803714    12.9177712776
C    9.5106984843    10.4619349658    14.03284807
H    9.7737024318    9.7946549186    14.8616455897
H    8.5215341395    10.1689713057    13.6658478339
H    9.4322793425    11.4824187361    14.4268524269
C    11.9182511564    10.886650904    13.5037578008
H    11.8041911253    11.9095860061    13.8791538385
H    12.7135801826    10.8966082899    12.7490084671
H    12.2476283133    10.2597627991    14.3401888172
C    10.1828577096    11.3525417065    11.7664914011
H    10.1154287271    12.3838313888    12.1336380957
H    9.212900982    11.0865136016    11.3336185304
H    10.9294221253    11.3230910959    10.9639799457
C    15.7900056338    10.3604411683    9.676812804
C    14.5504893269    10.3280831719    8.7630258676
H    14.5837689092    11.1734354388    8.0670565151
H    13.6201956629    10.4076345991    9.3377069928
H    14.5084725856    9.4092672051    8.1666507103
C    17.0515208683    10.2870607462    8.7856102544
H    17.0590906673    11.1168309945    8.0685611813
H    17.074841683    9.3468240934    8.2233188912
H    17.971661591    10.3467747346    9.3759283044
C    15.7798992038    11.69973011    10.4509668305
H    15.7667266219    12.5434448649    9.7504752116
H    16.6629030568    11.8091489829    11.0891349722
H    14.8913384644    11.7712608251    11.0896120272
C    18.0739265852    7.9530794457    13.585026424
C    19.1844258242    8.9922797035    13.3479674671
H    19.978961502    8.8579955501    14.0903030865
H    18.8115863383    10.0182327344    13.4449378667
H    19.6347323496    8.8826115794    12.3541745731
C    17.4862393583    8.1751161802    14.9991375021
H    16.7184607338    7.431110382    15.2376863909
H    17.0305743839    9.1689161801    15.0806223072
H    18.2768292698    8.0975244688    15.7554869708
C    18.7085009107    6.5460511675    13.5126109581
H    19.5043458408    6.4546346861    14.2614261726
H    19.1465768012    6.3577548039    12.5281408013
H    17.9827521758    5.7489703486    13.701010696
P    15.0295072109    3.1529137524    11.6291515543
C    14.3418490062    3.7288444755    13.1677961275
C    14.5614197356    3.0208271831    14.3945137619
H    15.0119037158    2.0312104494    14.3505990693
C    14.1844776521    3.5409016055    15.6102375734
H    14.3471866976    2.961470639    16.516317758
C    16.8431397815    3.3725330136    11.4806002653
C    17.3361739067    4.2114613292    10.4773454228
H    16.6397087854    4.6652658489    9.7766437406
C    18.7077780893    4.4761099747    10.3494860907
C    19.5719549083    3.859840796    11.2592478438
H    20.637259338    4.0372637457    11.1787614303
C    19.1126528674    3.0159424985    12.2937993174
C    17.7414348612    2.7960541299    12.4000748737
H    17.345320964    2.153149395    13.1774925785
C    14.7668508473    1.3335750465    11.6287971957
C    15.7651616245    0.4170634    11.2851236128
H    16.7540888542    0.7834591207    11.0457926679
C    15.4994280631   -0.9588840121    11.2709937011
C    14.1961799915   -1.3763236056    11.5726342791
H    13.9744738585   -2.4390107145    11.5596556461
C    13.162936723   -0.4803371125    11.8909132848
C    13.4731087636    0.8815863566    11.9221077216
H    12.7216987584    1.6159147482    12.1894274533
C    19.1922473651    5.4052880571    9.2229402129
C    18.824106962    4.7802740945    7.85685385
H    19.1626631041    5.4271583105    7.0383677265
H    17.7420235589    4.6464910896    7.7517210026
H    19.2979770127    3.7992035149    7.7365354075
C    20.7151995784    5.626285948    9.2597636412
H    21.0344686322    6.0799539875    10.2051881794
H    21.0094628223    6.302673324    8.4495490156
H    21.2660427478    4.6883726624    9.1257046634
C    18.5041593565    6.7832531244    9.3578875974
H    18.7662577673    7.2647561522    10.3049959572
H    17.4120796015    6.711243995    9.3266068181
H    18.8179834635    7.445523084    8.5420262176
C    20.1308571725    2.3526940789    13.2359421437
C    20.9680762572    3.4409369218    13.9463573823
H    20.324780424    4.0950877456    14.5451227772
H    21.5124495309    4.0677720015    13.2325295855
H    21.7046271875    2.9776449149    14.6140184828
C    19.4525231436    1.4877996554    14.3150232484
H    20.2156404077    1.0455280739    14.9649393607
H    18.8757474598    0.6658029604    13.8749967412
H    18.7794147378    2.0801438496    14.945314507
C    21.0656349416    1.4418760982    12.4055148461
H    21.8031075747    0.957619941    13.0571603131
H    21.6117549605    2.0074071619    11.6432018844
H    20.4917148784    0.6583608013    11.8965237678
C    16.5863440466   -2.0010640359    10.9549529305
C    17.9500943129   -1.3511399787    10.6515009974
H    18.6891531134   -2.1311077898    10.4377534971
H    18.320748254   -0.766362424    11.5017634229
H    17.9014588426   -0.6909655964    9.7781585866
C    16.161628634   -2.8324849451    9.7225348054
H    16.9246510519   -3.585149552    9.48992898
H    16.0364780992   -2.1891098176    8.8439644423
H    15.2157502281   -3.3573082931    9.8926238343
C    16.7610741532   -2.9373857596    12.1734527413
H    17.5340780648   -3.6880519043    11.9686245683
H    15.834398626   -3.4686826648    12.4145113717
H    17.0631986003   -2.3676696585    13.0599457128
C    11.7508287961   -1.011182427    12.190140928
C    11.2317674389   -1.7974141867    10.9637778422
H    10.224541938   -2.1843295923    11.1599149383
H    11.87611313   -2.6495991267    10.7231983121
H    11.183940954   -1.1509644049    10.0798322409
C    11.805377711   -1.9489428886    13.4184680993
H    12.1646655314   -1.4101891121    14.3028319483
H    12.4714738298   -2.8016359738    13.2494166734
H    10.8062636582   -2.3430395331    13.6403579214
C    10.7538520399    0.1236004797    12.4920127485
H    9.7619859111   -0.2995215759    12.686261408
H    10.6605140446    0.8168122699    11.6479223219
H    11.0485450604    0.6985906728    13.3771912699
Br    12.0710630142    4.0097794779    8.3527275433
     167
21BrTHF  Fe(I)Br(THF)(SciOPP)     Charge,Multiplicity=0,2 E0=-7207.1152081 E0-LOW=-7166.5068935 ZPE-Corr=1.479091 G-Corr-298=1.358984 NImag=0        E0(OPBE)=-7207.0615532
Fe    2.0007620815    0.523402761    1.1133661
P    3.5968645477    0.8239450405   -0.2789094977
C    3.0511212723    0.5108514263   -2.0175029392
C    3.7960893252    0.7882915733   -3.1696948799
H    4.7977034531    1.2018164785   -3.0822937543
C    3.2419876568    0.552882743   -4.4295653054
H    3.8157020752    0.777994314   -5.3245750485
C    5.1053168528   -0.2074417927   -0.1135830277
C    4.880125551   -1.5194871739    0.318054266
H    3.8630366831   -1.8101387318    0.5575770936
C    5.9375626395   -2.4198568619    0.4672650522
C    7.2306964071   -1.9511512687    0.1883400884
H    8.066687294   -2.633026202    0.3116456588
C    7.4946848006   -0.6375358433   -0.2288898124
C    6.4045328403    0.2279212295   -0.389317391
H    6.5557747149    1.2517406872   -0.7093081053
C    4.1727856039    2.5606180263   -0.2645487067
C    4.9089291221    2.9765734486    0.8530566123
H    5.2901198742    2.2196272784    1.5285649204
C    5.1062510479    4.3335817961    1.1195784447
C    4.5492841171    5.26153718    0.2255034971
H    4.6733577572    6.3197730413    0.4319788278
C    3.8216125354    4.8804671634   -0.9119436905
C    3.6385399768    3.5114787607   -1.1417470769
H    3.0541646611    3.1718200413   -1.9870493572
C    5.717602551   -3.8696691158    0.9289244404
C    6.4955244852   -4.1145036207    2.2419255092
H    6.3487780758   -5.1462654872    2.5843252199
H    6.1443210703   -3.4385602567    3.0298856627
H    7.5715648043   -3.9539816689    2.1148858351
C    6.2325524458   -4.8333226136   -0.1648979681
H    5.7083641348   -4.6609553964   -1.1120037873
H    6.0649809032   -5.8749845232    0.1347415554
H    7.3049979422   -4.7052097985   -0.3478578443
C    4.229203809   -4.1735393624    1.1843363862
H    3.6194463324   -4.0370631059    0.2856257878
H    3.8143329797   -3.5353730211    1.9722428855
H    4.1138530488   -5.2154452246    1.5046429179
C    8.9455740016   -0.1929416809   -0.483420277
C    9.5570472628   -1.0556945751   -1.6113966467
H    8.9937618002   -0.931621209   -2.5436224122
H    9.5536770027   -2.120564925   -1.3557211274
H    10.5964146563   -0.7590436668   -1.7979238832
C    9.0380969123    1.2860601155   -0.9033027262
H    10.0872388966    1.5576558995   -1.0647742138
H    8.6358665918    1.9533951692   -0.1320754072
H    8.498160529    1.4771690071   -1.8376695223
C    9.7706468268   -0.3764317308    0.8117930175
H    10.8087786881   -0.0615979466    0.6495424337
H    9.7859377783   -1.4203747802    1.1416155971
H    9.35299293    0.2272245277    1.6258472582
C    5.8432514372    4.8201809641    2.3775863572
C    6.4723979727    3.6579786042    3.1691649959
H    7.0084358412    4.0533415185    4.0392268532
H    7.190365054    3.096441211    2.5597268256
H    5.7149753134    2.9576200437    3.5378087348
C    4.8234170653    5.5365702471    3.2943990284
H    5.3142916413    5.8969132475    4.2067221026
H    4.0205844083    4.8490276778    3.5866360328
H    4.3661864349    6.3970070486    2.7937577946
C    6.9705150673    5.8016321645    1.9852440818
H    7.4988151594    6.1489830739    2.881179255
H    6.5856668791    6.6842811965    1.4641923961
H    7.6988232833    5.3126050533    1.3277300125
C    3.2126951236    5.9581791838   -1.8250807563
C    2.1731355379    6.7695428798   -1.0159707558
H    1.7228173145    7.5477705252   -1.6442924985
H    2.6274521032    7.259016257   -0.1478975637
H    1.3696553127    6.1180669236   -0.6527977646
C    4.3252154665    6.9043115627   -2.3316574812
H    5.0727232943    6.3493408261   -2.910259118
H    4.8425222914    7.4067514279   -1.5079531568
H    3.8980258596    7.679546597   -2.9790899398
C    2.5040509602    5.3525281829   -3.0510432874
H    2.0997604056    6.1559685942   -3.6765854731
H    1.66775962    4.7083915785   -2.7600635737
H    3.1931818171    4.7626184171   -3.6661228979
P    0.9376138976   -0.3975638777   -0.5150471695
C    1.7602357956   -0.0311867625   -2.1296589937
C    1.2056938794   -0.2580729526   -3.3955141178
H    0.1983894832   -0.6571527359   -3.482998309
C    1.9459939525    0.0364993591   -4.5423643248
H    1.5147383204   -0.1364757451   -5.5246482803
C   -0.7894128139    0.1613423502   -0.7858957481
C   -0.9391281998    1.5183248888   -1.1035771841
H   -0.0469525297    2.1015490151   -1.2967656304
C   -2.1993945062    2.118265376   -1.1144262954
C   -3.30869226    1.3085384682   -0.8176353321
H   -4.2956416763    1.7606944041   -0.8173436943
C   -3.1957781252   -0.0538588049   -0.5075509871
C   -1.9117025242   -0.6165234905   -0.4913466269
H   -1.7739766376   -1.6606941957   -0.2398181271
C    0.8685931366   -2.2340752882   -0.4325434921
C    0.4657695324   -2.7723263493    0.7925841437
H    0.2086050549   -2.0906529676    1.5995120706
C    0.4129482869   -4.1576624835    1.0015904895
C    0.8023537826   -4.9846498979   -0.0565329797
H    0.7774549404   -6.0589296628    0.0783462538
C    1.246120639   -4.4793160585   -1.2922309859
C    1.2668187114   -3.0926721415   -1.4671494326
H    1.6003975351   -2.6657233098   -2.4032658172
C   -2.3947563536    3.6177115159   -1.3951394649
C   -3.0466203528    4.284704747   -0.161192578
H   -3.1910500755    5.3569908518   -0.3396200912
H   -2.4112291187    4.1689078101    0.7245404424
H   -4.0242025069    3.8485326125    0.0687349939
C   -3.3135671154    3.8005731932   -2.6244081831
H   -2.8699830934    3.3371920845   -3.5132342
H   -3.4634603586    4.866773804   -2.833296114
H   -4.2985570667    3.3491061422   -2.4652995222
C   -1.059262616    4.3315234877   -1.6771576801
H   -0.5623580155    3.9203588636   -2.5629710443
H   -0.3682597452    4.249722588   -0.8302024288
H   -1.2370243616    5.3967471703   -1.861017985
C   -4.4576663631   -0.8709565219   -0.1793119263
C   -5.4227818547   -0.8346673434   -1.3866790128
H   -4.9514934327   -1.2738812534   -2.2735430818
H   -5.7230646802    0.1883211363   -1.6372414637
H   -6.3323712173   -1.4057493094   -1.1643685882
C   -4.1353483382   -2.3439623628    0.1364748327
H   -5.0628737838   -2.8842742945    0.3564067974
H   -3.4809283119   -2.4399050837    1.010014148
H   -3.6511207459   -2.8452239862   -0.7093878648
C   -5.154594169   -0.25597633    1.0567997583
H   -6.0582518919   -0.8246965855    1.3075820351
H   -5.4513716413    0.7834234824    0.8812943108
H   -4.4872121621   -0.2737430594    1.9263497298
C   -0.0451879785   -4.6958672018    2.3664417667
C   -1.4828114266   -4.2008271494    2.6506560623
H   -1.8294797964   -4.5745904668    3.6216306551
H   -2.1763279573   -4.5555483535    1.8793376581
H   -1.5378928825   -3.1073372416    2.6751773922
C    0.9075466095   -4.1687754765    3.4656683139
H    0.5847719838   -4.5267174679    4.4509201634
H    0.9310789462   -3.0744768363    3.4969858886
H    1.9311172053   -4.5190451773    3.2916107548
C   -0.0437076503   -6.2342003594    2.421715389
H   -0.3763559471   -6.5677413333    3.4108934443
H    0.9585662056   -6.6441308237    2.2526191485
H   -0.7228169355   -6.6671394846    1.678227764
C    1.6733418013   -5.4555941832   -2.4021429659
C    2.7816718627   -6.3966467136   -1.8756513204
H    3.0851619785   -7.0985792189   -2.6616852517
H    2.4472952124   -6.9853646558   -1.0154538604
H    3.6642280819   -5.8260895934   -1.5679376015
C    0.4483348808   -6.296638486   -2.8310623642
H   -0.3492517641   -5.6518002888   -3.2180343236
H    0.0397197271   -6.871575575   -1.9930274953
H    0.7291604331   -7.0050696147   -3.6199884786
C    2.2204225853   -4.7244719718   -3.642694704
H    2.5268245396   -5.4579869959   -4.3967399789
H    3.0952201292   -4.1116760915   -3.3962861661
H    1.4656540487   -4.0751736001   -4.1004379168
C   -0.4249251478    2.0510439498    2.2824194209
O    0.7516470705    2.2026663662    1.4380070272
C    1.4385403487    3.4423801005    1.7534957531
C    0.3890544784    4.2986358701    2.4488761575
C   -0.3954965716    3.2413301908    3.2441927381
H   -1.2981443685    2.0548707546    1.6233538954
H   -0.3624410241    1.0844150887    2.7909083937
H    2.2859634317    3.2165558168    2.4098111939
H    1.8181960057    3.8446423167    0.813859305
H    0.83658497    5.0705735803    3.0814388782
H   -0.2572513763    4.7877054311    1.7105319226
H    0.1527074951    2.9762835451    4.1548945612
H   -1.4000780383    3.5679569763    3.5274800724
Br    2.798023627    0.3219478047    3.3498031651
     167
41BrTHF  Fe(I)Br(THF)(SciOPP)     Charge,Multiplicity=0,4 E0=-7207.1438494 E0-LOW=-7166.5364806 ZPE-Corr=1.478640 G-Corr-298=1.357556 NImag=0        E0(OPBE)=-7207.0756373, E0(cam-b3lyp)=-7205.6211004
Fe    1.9669842152    0.4012488529    1.3195552112
P    3.5868535444    0.9039813168   -0.1646926912
C    3.0350601286    0.5417204316   -1.8968753974
C    3.7842178816    0.8621742732   -3.0374093037
H    4.7576508101    1.3334875984   -2.9290200863
C    3.2758126305    0.5990653473   -4.3099167201
H    3.858350627    0.8577723172   -5.1900229352
C    5.0994685879   -0.1348240479   -0.0330905747
C    4.8638088582   -1.4774470055    0.2894711582
H    3.8411968429   -1.7951913919    0.4621463814
C    5.9156975532   -2.3869512915    0.4123569049
C    7.2182649065   -1.9012380875    0.2164244113
H    8.0506195831   -2.5906317445    0.3214694906
C    7.4920497122   -0.5613377046   -0.0971675206
C    6.4067668495    0.3155221763   -0.233990339
H    6.5692314109    1.3570052243   -0.4819782674
C    4.155113907    2.6426313714   -0.2126304967
C    4.9215310278    3.0929459287    0.8724702187
H    5.3064396691    2.359822609    1.5721215806
C    5.158810764    4.4548097371    1.0721741148
C    4.5938315174    5.3571740006    0.1562908874
H    4.7497130069    6.419774019    0.3116692803
C    3.827439217    4.9436920724   -0.942094599
C    3.6160428535    3.5692061518   -1.1128634223
H    3.00997341    3.2104317366   -1.9343938806
C    5.6754640374   -3.867340742    0.7519475318
C    6.4444144081   -4.2333218394    2.0419508484
H    6.2855644396   -5.2896171621    2.2909872348
H    6.0941850677   -3.6266246606    2.8848721964
H    7.5226272681   -4.0737525653    1.9355239046
C    6.1832887695   -4.7402370528   -0.4187742089
H    5.6527135174   -4.4921719273   -1.3456176005
H    6.0162823912   -5.8026846522   -0.2032148743
H    7.2547688406   -4.5969094341   -0.5965653399
C    4.182820373   -4.1763112937    0.9783768763
H    3.5768840815   -3.9737890108    0.0897374743
H    3.7672430611   -3.5944724051    1.8084045618
H    4.0590668459   -5.2376833695    1.2221293969
C    8.9492547794   -0.0971287865   -0.2666098646
C    9.6179030986   -0.8985574622   -1.4072841958
H    9.0900168085   -0.7401068473   -2.3548127463
H    9.6225468335   -1.9740813833   -1.2009552494
H    10.658926836   -0.5788158545   -1.5376587206
C    9.0493039123    1.4017138352   -0.6084955596
H    10.1023611724    1.68599139   -0.7123729034
H    8.612057832    2.0286270772    0.177700485
H    8.5463532863    1.6377811496   -1.5532544552
C    9.7168397716   -0.3410280904    1.0536408399
H    10.7603904729   -0.0185900421    0.9525899238
H    9.7185971681   -1.3997493578    1.3328658375
H    9.2620742741    0.2231380977    1.8761262062
C    5.9757103762    4.9820678346    2.2632338831
C    6.5275427928    3.844650394    3.1426323616
H    7.1102222902    4.2679332845    3.9682594185
H    7.1879364995    3.1776181657    2.5760435392
H    5.7238761971    3.240831522    3.5792020606
C    5.0674384891    5.8754741501    3.1402966599
H    5.6276664186    6.260010839    4.0011191745
H    4.2106785052    5.3043024502    3.5172295914
H    4.6806235432    6.7342158831    2.5815300697
C    7.1710544515    5.8122740787    1.7412045228
H    7.7592649231    6.2007941126    2.5812290294
H    6.8433591737    6.6663290744    1.1392322502
H    7.8299100952    5.1948117014    1.1194299594
C    3.2094564167    5.9912811542   -1.8843520055
C    2.1514766318    6.8003882676   -1.0972883189
H    1.6871695281    7.5546587263   -1.7444487159
H    2.5962461154    7.3178837959   -0.2402905422
H    1.3607133354    6.1410003939   -0.7204719493
C    4.3066794616    6.946494452   -2.4070823801
H    5.0727301909    6.3925131558   -2.9618683016
H    4.8036666615    7.4874548534   -1.595510258
H    3.8681460545    7.6915550349   -3.0815679252
C    2.52108233    5.3470767593   -3.1022138422
H    2.1208560845    6.1302831802   -3.7554996594
H    1.6839599383    4.7070790379   -2.8060635292
H    3.2217938956    4.7434264198   -3.6905670167
P    0.9052619415   -0.5164465633   -0.476613695
C    1.7808640989   -0.0775260432   -2.0401162874
C    1.2695610671   -0.3256714245   -3.3224904209
H    0.2873327119   -0.7775872642   -3.4331597686
C    2.0136154071    0.0127934638   -4.4532586846
H    1.6126718257   -0.1810928449   -5.4443676674
C   -0.8010495341    0.0867493841   -0.7681726305
C   -0.919790779    1.4432127238   -1.1006465447
H   -0.0147323941    2.0029837238   -1.3037745376
C   -2.1645299204    2.0757864511   -1.1049487126
C   -3.2915312114    1.2979396603   -0.7918684006
H   -4.266726239    1.7750129849   -0.789502475
C   -3.2086033859   -0.0635444458   -0.4652587792
C   -1.9399730211   -0.6591610668   -0.4536569955
H   -1.8245401102   -1.7026626299   -0.1877764064
C    0.8204582053   -2.3489684442   -0.4438480153
C    0.4460690954   -2.8991075669    0.7845907174
H    0.2436990291   -2.2266076485    1.6129395565
C    0.3708012156   -4.2862387606    0.9722584421
C    0.7220279955   -5.1029533529   -0.1066433086
H    0.6898370882   -6.1789821492    0.0153771662
C    1.1446965757   -4.5849709461   -1.3453821985
C    1.1757044362   -3.196456929   -1.5034605099
H    1.4922344084   -2.7608518555   -2.4415050688
C   -2.3198117164    3.5776071587   -1.3987497874
C   -2.9829675718    4.2730588136   -0.186906439
H   -3.1014051329    5.3454921796   -0.3833769612
H   -2.3679106671    4.1583898409    0.7131227083
H   -3.973954024    3.861340703    0.0296686389
C   -3.2071677151    3.7695924098   -2.6496055299
H   -2.7520129217    3.2926857193   -3.5253195773
H   -3.3333615939    4.8369966838   -2.8678204291
H   -4.2027959327    3.3353498571   -2.5090350898
C   -0.962326147    4.2585881022   -1.6550883046
H   -0.4620689211    3.8409248837   -2.5358151223
H   -0.2870804962    4.1525169462   -0.797903938
H   -1.1104391728    5.3291555903   -1.8347350586
C   -4.4858259435   -0.8436644945   -0.1077574921
C   -5.4722538938   -0.793739849   -1.297260232
H   -5.0284889391   -1.2494887109   -2.1899782513
H   -5.7546474109    0.2338282138   -1.5490287796
H   -6.3899278942   -1.3426693715   -1.0533906912
C   -4.1964283031   -2.3217313394    0.2169037251
H   -5.1329427372   -2.8353288135    0.4615375517
H   -3.5260458921   -2.4257272298    1.0774828813
H   -3.7431358801   -2.8430901864   -0.6339217305
C   -5.1436296635   -0.1972424931    1.1340341989
H   -6.0558413817   -0.7411596093    1.407784533
H   -5.4185613719    0.8469244958    0.951322926
H   -4.4604692503   -0.2210738039    1.991010994
C   -0.041593748   -4.8332259372    2.3479255502
C   -1.3877872445   -4.2005703194    2.7738826203
H   -1.7000889784   -4.5961857872    3.7477777898
H   -2.1748208408   -4.4258976497    2.0444455849
H   -1.3146071001   -3.1121779897    2.8672356518
C    1.049262753   -4.4584372036    3.3794436624
H    0.7641677232   -4.8134530585    4.3778899255
H    1.2070784342   -3.3764832594    3.4345129677
H    2.0062016535   -4.9214705094    3.1122260908
C   -0.2073869117   -6.3635716282    2.3436434109
H   -0.5258370308   -6.7025825357    3.3356968176
H    0.7336590814   -6.8734539548    2.1082970559
H   -0.9643638974   -6.6870631937    1.6194245702
C    1.559767545   -5.5511588602   -2.4685205762
C    2.7246117621   -6.4421533048   -1.9761327063
H    3.0274310754   -7.1404898217   -2.7657479896
H    2.4448868164   -7.0325197055   -1.0975032358
H    3.5939785538   -5.8328806441   -1.7063260081
C    0.3550977659   -6.4430705873   -2.8481033306
H   -0.4817684443   -5.8337642022   -3.2088856971
H   -0.0002216496   -7.0306326391   -1.9948819548
H    0.6360239524   -7.1438628949   -3.6437117949
C    2.0300903462   -4.8081720239   -3.732943718
H    2.323117687   -5.5344525086   -4.4992147428
H    2.8977961715   -4.1707361184   -3.5279607282
H    1.2369953746   -4.1810179069   -4.1559308545
C   -0.4519562917    2.0811918448    2.2606279914
O    0.7924076845    2.2242081068    1.5094671777
C    1.4783905352    3.4402970866    1.9136796346
C    0.3895128793    4.3091380325    2.5284849428
C   -0.4851126786    3.2605718076    3.2348870873
H   -1.2680633395    2.1045778511    1.5343572275
H   -0.4427451798    1.1081356579    2.7589035944
H    2.2547789605    3.1809065123    2.6447611162
H    1.9532686738    3.8585579683    1.0252327939
H    0.7949379957    5.0639057964    3.2083250192
H   -0.1760484878    4.8207750376    1.740604406
H   -0.0317441536    2.9767871724    4.1910737022
H   -1.5047802956    3.6061745001    3.4273086455
Br    2.0918987648   -0.5426224467    3.5110902712
     167
61BrTHF  Fe(I)Br(THF)(SciOPP)     Charge,Multiplicity=0,6 E0=-7207.0974737 E0-LOW=-7166.4916738 ZPE-Corr=1.476067 G-Corr-298=1.355829 NImag=0        E0(OPBE)=-7207.0224626
Fe    1.9685565782    0.4263888585    1.1234965933
P    3.7228298032    0.8832693345   -0.4591311701
C    3.0783944607    0.5771826102   -2.0820435808
C    3.8067082824    0.8836197931   -3.2666867279
H    4.7832250894    1.3570376978   -3.1679852947
C    3.3070052066    0.6267307067   -4.5237238901
H    3.8843139772    0.8928914405   -5.4054970255
C    5.2080237709   -0.1434658821   -0.1477165247
C    4.948982152   -1.484156966    0.1757018125
H    3.9201859605   -1.8102795386    0.2781919544
C    5.9868970363   -2.3976053964    0.3604353163
C    7.3016963917   -1.9221372221    0.222358107
H    8.1227285923   -2.6173429998    0.3680553249
C    7.5993985434   -0.5861795921   -0.0893247379
C    6.5293774701    0.2974498389   -0.2836006091
H    6.7099321531    1.3373653809   -0.5283909524
C    4.2250509766    2.6350841173   -0.2992628631
C    4.9005278213    3.0346466557    0.8627213324
H    5.2952105322    2.2703354363    1.5222396056
C    5.0273457257    4.3873238424    1.1890579067
C    4.4611711555    5.3268557065    0.3115252694
H    4.5330405656    6.3801117096    0.5633736725
C    3.7934095392    4.9623426191   -0.8664671983
C    3.6818268942    3.5963186974   -1.1580530681
H    3.1471576667    3.2575424102   -2.0363876004
C    5.7220629221   -3.8744318189    0.6982992139
C    6.4253065076   -4.2352839894    2.0267241424
H    6.2502733079   -5.2893704434    2.2741825276
H    6.0371170051   -3.6220485051    2.8481865689
H    7.5080937306   -4.0801632208    1.9723918874
C    6.2803875388   -4.759111419   -0.4401954042
H    5.7934704557   -4.51791172   -1.3922777418
H    6.0999303607   -5.8189135807   -0.2225704339
H    7.3592715865   -4.6205075341   -0.5698828113
C    4.2188521432   -4.1765598425    0.8530467661
H    3.6575306174   -3.9792574112   -0.0658404766
H    3.7643099896   -3.5887967394    1.6579746129
H    4.0790564804   -5.2357343471    1.0973392727
C    9.067383863   -0.1373279761   -0.1972225535
C    9.7721500446   -0.9453973565   -1.3111987566
H    9.2855153158   -0.7782026811   -2.2789828599
H    9.7537003299   -2.0212151241   -1.1072982229
H    10.82172382   -0.6388833095   -1.3979619572
C    9.1982958834    1.3603824305   -0.5327612154
H    10.257976582    1.6331644065   -0.5906363117
H    8.7342121994    1.9910049641    0.2347708117
H    8.7397598767    1.6024634398   -1.4982116332
C    9.7787381507   -0.3906121158    1.1524516437
H    10.8290065469   -0.0798410971    1.0931790247
H    9.7579050868   -1.449267597    1.4310579404
H    9.2982329879    0.178444329    1.9568722798
C    5.7169665537    4.8613910141    2.4791071446
C    6.2752023419    3.6885716134    3.3068288937
H    6.7614488348    4.0745057634    4.2094576534
H    7.0218866553    3.1151303237    2.7452297183
H    5.4829334292    3.0007060425    3.6246080166
C    4.6885146883    5.6205041046    3.3504293922
H    5.1576754114    5.965499017    4.2796358684
H    3.848092553    4.967551585    3.6153944031
H    4.2840093279    6.497189797    2.833790043
C    6.8890685588    5.8037733834    2.1216487862
H    7.3872270019    6.153843168    3.0337399455
H    6.5495474827    6.6847394184    1.5669644976
H    7.6310813552    5.2828787998    1.5054479308
C    3.1608235227    6.0436545292   -1.7592913182
C    2.0205504727    6.7304748288   -0.9703662831
H    1.5481560381    7.5099318385   -1.5805590751
H    2.3903921947    7.1985304018   -0.0517135807
H    1.2488782226    6.0026310122   -0.6918109667
C    4.22543923    7.0947407474   -2.1483719051
H    5.0472158224    6.6278426175   -2.7033696073
H    4.6513968765    7.5939407186   -1.271946301
H    3.7782925933    7.8669773052   -2.785658461
C    2.570256877    5.4584137133   -3.0559422318
H    2.1562480775    6.2669095367   -3.6685897409
H    1.7595745796    4.7506621883   -2.8545495553
H    3.3330650117    4.9428558018   -3.650267079
P    0.8672171738   -0.5655504542   -0.7797249118
C    1.7692805473   -0.0888086927   -2.2322502011
C    1.285625973   -0.3243781411   -3.5455576209
H    0.303840083   -0.782359098   -3.6618925931
C    2.0091171179    0.0152447241   -4.6706715278
H    1.6056412347   -0.1767741419   -5.6611397324
C   -0.8384798294    0.0937350164   -0.9025976219
C   -0.9706872348    1.3893854211   -1.4192519625
H   -0.0997534963    1.8518684334   -1.8673816267
C   -2.1818975923    2.0807714398   -1.3250342294
C   -3.2646241681    1.4198101112   -0.7239191651
H   -4.2134391226    1.9408497615   -0.6444977552
C   -3.1680917549    0.1192323079   -0.2053039611
C   -1.9331593394   -0.5342464196   -0.2996503784
H   -1.808162729   -1.5312426438    0.1042386423
C    0.7572322129   -2.3891867317   -0.6107360581
C    0.4209283964   -2.9039636184    0.6443121418
H    0.2025842845   -2.213157363    1.4533521342
C    0.3919805708   -4.2868934801    0.8786451607
C    0.7507629796   -5.1276686771   -0.1789874604
H    0.7525512383   -6.1991576257   -0.020422384
C    1.1387173749   -4.6412143827   -1.442802996
C    1.1305225491   -3.2593001307   -1.6453971811
H    1.4313697996   -2.8338784772   -2.5944420746
C   -2.3406117149    3.5272171411   -1.8237399744
C   -2.8328045216    4.4214614158   -0.6616291465
H   -2.9515611996    5.4561066789   -1.0043087287
H   -2.1102692332    4.4183310854    0.163495265
H   -3.7971058655    4.0887485773   -0.2647569049
C   -3.3720182379    3.5616539331   -2.9741219781
H   -3.0375756432    2.940788058   -3.8130354249
H   -3.5043398999    4.5875965284   -3.338621113
H   -4.3501652647    3.1911127561   -2.6489202133
C   -1.0106822417    4.1120695186   -2.3359257011
H   -0.6191814754    3.5533014698   -3.1931658698
H   -0.2450635277    4.1126822406   -1.5508776545
H   -1.1593552417    5.149038907   -2.6563222543
C   -4.3892730283   -0.522069616    0.4755095164
C   -5.5641774259   -0.5920859315   -0.5268144717
H   -5.2980773827   -1.2069157525   -1.3943007339
H   -5.8490117065    0.4001827747   -0.8919565673
H   -6.4448219607   -1.0379116185   -0.0488649645
C   -4.0983995577   -1.9488851263    0.9775928503
H   -4.9983127036   -2.3653817216    1.4435465246
H   -3.3006761879   -1.9631502986    1.7284446801
H   -3.8077239867   -2.6172974474    0.1591293593
C   -4.797627074    0.3418761787    1.6921627744
H   -5.6659814369   -0.0974844554    2.1976712682
H   -5.0634085179    1.3621427988    1.3960228851
H   -3.9759860283    0.4038661762    2.4157260329
C    0.0197357555   -4.8063372283    2.277140343
C   -1.31686841   -4.1727968527    2.7304130929
H   -1.60411086   -4.5612908923    3.7147529944
H   -2.1216521039   -4.4031016922    2.022754717
H   -1.2433920635   -3.0837465744    2.8161299856
C    1.1351116938   -4.4047957565    3.271018567
H    0.8784921883   -4.7387305079    4.2843318217
H    1.2858663022   -3.320780947    3.2974513507
H    2.087729987   -4.8674594953    2.9892786842
C   -0.1387181456   -6.3374864673    2.309257657
H   -0.4377150539   -6.6560202643    3.314044859
H    0.7998214823   -6.8493201481    2.0687454628
H   -0.9068764747   -6.6793251951    1.6056252079
C    1.5635717515   -5.6326282894   -2.539906816
C    2.7688357698   -6.4650441326   -2.0426280299
H    3.0755611512   -7.1838833218   -2.8121089989
H    2.5297491287   -7.0288417076   -1.1348685754
H    3.6239828018   -5.8177215362   -1.8193183431
C    0.3833673962   -6.5783222942   -2.8620820661
H   -0.4817582793   -6.0107280321   -3.2241161293
H    0.0673697943   -7.149946504   -1.982993233
H    0.6723266283   -7.2947457439   -3.6406944268
C    1.9801355388   -4.9189153958   -3.8394545896
H    2.2796482352   -5.6614537735   -4.58754122
H    2.8302197134   -4.2467209571   -3.677345935
H    1.1569153263   -4.3329666288   -4.2635059255
C   -0.5083511768    1.9900103438    1.9770187946
O    0.8395295077    2.0993166185    1.3918989041
C    1.4881143354    3.3404334002    1.839634544
C    0.3605162709    4.1602320106    2.450691023
C   -0.549107059    3.0732768169    3.046838602
H   -1.2213689583    2.1630982626    1.1694991049
H   -0.6284287187    0.9724866665    2.3547322185
H    2.2502219454    3.0686801007    2.5766181203
H    1.9668908509    3.7861661354    0.9679188991
H    0.7320347976    4.869288175    3.1952117167
H   -0.1672039281    4.7218403342    1.6712685783
H   -0.1294999742    2.6988343699    3.9868575667
H   -1.5689433221    3.4203226527    3.2330930512
Br    2.1366106908   -0.4949521662    3.3152347456
     175
41Br-RBr  Fe(I)Br(RBr)(SciOPP)     Charge,Multiplicity=0,4 E0=-9850.6351665 E0-LOW=-9780.4162456 ZPE-Corr=1.551920 G-Corr-298=1.428437 NImag=0        E0(cam-b3lyp)=-9849.1650798
Fe    0.557326793   -0.2314849743   -0.9657901117
P   -0.5964156916    1.3019422108    0.3736854796
C   -0.1672643254    0.9968572932    2.1464259322
C   -0.3850602282    1.9154653195    3.1827290005
H   -0.7972562506    2.8956088158    2.9612706503
C   -0.0399164816    1.5884339103    4.4942324904
H   -0.2049002897    2.3072036395    5.2922916531
C   -2.4257035548    1.1857236943    0.3150520921
C   -2.9739816572    0.2585895123   -0.5678773851
H   -2.3070589298   -0.3519600627   -1.1661001554
C   -4.3646639982    0.1227328142   -0.7099414109
C   -5.1768789062    0.9392795633    0.0790382119
H   -6.2533167403    0.85726909   -0.0118784176
C   -4.6564020981    1.874245443    0.9976307265
C   -3.2701757581    1.9878800332    1.0999708104
H   -2.8282207552    2.7076059445    1.7772266388
C   -0.2098234161    3.074346205    0.1608240859
C   -1.0330943771    3.9231700425   -0.5747836206
H   -2.0115784547    3.5716576022   -0.8845173091
C   -0.6143757829    5.2194034942   -0.9170787871
C    0.6704241566    5.6129979913   -0.529876577
H    1.0253229915    6.5993248219   -0.8030066783
C    1.536662474    4.7679513709    0.1937213369
C    1.0644634123    3.5085917529    0.5589243204
H    1.6878121118    2.8267603803    1.1226807835
C   -4.9104066315   -0.8959169827   -1.7225088804
C   -4.3516949958   -0.5647278925   -3.1280443479
H   -4.7808263675   -1.2479727063   -3.871454992
H   -3.2634968163   -0.677217586   -3.1648100636
H   -4.6055662738    0.4611547605   -3.4202789366
C   -6.4476426373   -0.8887203113   -1.7884783131
H   -6.8964972323   -1.1493994625   -0.8226707472
H   -6.7882936606   -1.6279065226   -2.5220217315
H   -6.8365486127    0.0893122245   -2.0954983787
C   -4.4414356758   -2.3123273187   -1.321816123
H   -4.840966878   -2.6017109384   -0.3442864527
H   -3.3513237145   -2.3826484608   -1.2643948231
H   -4.7883004073   -3.0459100161   -2.0592789886
C   -5.6194665479    2.7338928122    1.8326459288
C   -6.5482399223    1.8113989545    2.6565507305
H   -5.9638533088    1.1712749111    3.3273576859
H   -7.1516062065    1.1608068528    2.0150447041
H   -7.236278316    2.4108813166    3.2648295061
C   -4.8748506988    3.66230054    2.8102468441
H   -5.5999932632    4.2443470948    3.3896675032
H   -4.2263473727    4.3715259371    2.2830536088
H   -4.2601293893    3.0946480527    3.5184104511
C   -6.4698924475    3.6119990479    0.8852987178
H   -7.1707886707    4.2273201112    1.4624483727
H   -7.0542542221    3.0064904779    0.1845782224
H   -5.829891454    4.2821156894    0.2988165273
C   -1.583474096    6.134304159   -1.68455006
C   -2.0141476116    5.4512574426   -3.0042201873
H   -2.7172000509    6.0927184486   -3.5489713309
H   -2.5086383199    4.4908524929   -2.8274429222
H   -1.1487666834    5.2682848135   -3.6510027916
C   -0.9563557731    7.4966537769   -2.0310408695
H   -1.6819886858    8.1083753376   -2.5785569171
H   -0.0698286778    7.3833107326   -2.6659243499
H   -0.6664160606    8.051433494   -1.1314899152
C   -2.8347026885    6.3799075667   -0.8068307548
H   -3.5487304783    7.0248906855   -1.3330915693
H   -2.5591975003    6.8703144319    0.1341026581
H   -3.3460496919    5.4426005997   -0.5605242509
C    2.9691128993    5.2264115611    0.5129324886
C    3.6882101156    5.5913714318   -0.807958336
H    4.7151225821    5.9165328339   -0.6025893617
H    3.1819591044    6.4017338878   -1.3422245667
H    3.7334745303    4.7238692595   -1.4771679586
C    2.9260049721    6.4634802321    1.4369133678
H    2.4281027503    6.2233748627    2.3834984323
H    2.385237246    7.2955113769    0.9728885341
H    3.9426808696    6.8074936186    1.6629237412
C    3.7886049963    4.117417014    1.2016569667
H    4.8125147866    4.4669632528    1.3743759737
H    3.836420863    3.2172380646    0.579054055
H    3.3647675828    3.8400342201    2.1737996835
P    0.6974980109   -1.3720825272    0.993474091
C    0.4145236908   -0.250548566    2.432181297
C    0.7528080298   -0.5749171015    3.7530818768
H    1.2064186396   -1.537628548    3.9716246325
C    0.5252255829    0.3409061039    4.7804500903
H    0.7955675887    0.0876131302    5.8019601907
C    2.2488930973   -2.2322194275    1.4609151155
C    3.3664566452   -1.4012748587    1.6242584655
H    3.2194116036   -0.3276056067    1.5933420657
C    4.6406432291   -1.9347641915    1.8218224267
C    4.7580571193   -3.333912483    1.8723842524
H    5.7423227235   -3.7669299588    2.0213140757
C    3.6604609005   -4.1939728348    1.7311881776
C    2.3984138497   -3.6191365872    1.5244409127
H    1.524890408   -4.2469738553    1.4085921037
C   -0.6585484957   -2.5940099741    1.1153311232
C   -0.673289636   -3.6313578813    0.168935336
H    0.143630164   -3.6946555054   -0.5384251038
C   -1.7232290377   -4.5461259569    0.12197093
C   -2.7875021156   -4.3731575019    1.0290142327
H   -3.6135350117   -5.0728408464    0.9903034671
C   -2.8256611212   -3.3238504977    1.95173358
C   -1.732570269   -2.4426939143    1.9898090976
H   -1.7266511707   -1.6254486104    2.7019952812
C    5.8894710522   -1.0482750612    1.9602237643
C    6.8995582754   -1.4182326555    0.8489161985
H    7.7967211247   -0.7923305138    0.9279095113
H    6.4576963799   -1.2613201139   -0.1418366287
H    7.215781156   -2.4644494998    0.9151507001
C    6.5356979567   -1.2806550905    3.3447094956
H    5.8388340723   -1.014874358    4.1481195493
H    7.4356647365   -0.6632284343    3.4541880078
H    6.8277841603   -2.3269901043    3.4847561674
C    5.557589995    0.4503446877    1.8193096364
H    4.8680695047    0.7918898013    2.6002227396
H    5.107242194    0.6718828182    0.8456536232
H    6.476045918    1.0413982327    1.9069170699
C    3.8664873272   -5.717699591    1.7934670203
C    4.4711715859   -6.098411435    3.1647688503
H    3.7989950415   -5.8071971227    3.980224362
H    5.4361191084   -5.6085533931    3.3329567928
H    4.6307159757   -7.1819097647    3.2229628117
C    2.5479084948   -6.495200634    1.6149356968
H    2.7451978546   -7.5717005609    1.6676869547
H    2.0832399357   -6.2908137276    0.6431363206
H    1.8221248543   -6.2514456546    2.3990656057
C    4.834320471   -6.1478931158    0.6664784286
H    4.9967595997   -7.2321367441    0.6980735481
H    5.8102248914   -5.6602478503    0.7602054828
H    4.423033423   -5.8917022365   -0.3166871871
C   -1.7306128192   -5.7197723721   -0.8712397488
C   -0.5545224753   -5.6413317234   -1.8643080115
H   -0.6208421778   -6.4688954071   -2.5795558935
H    0.4142142035   -5.7221297578   -1.3570764889
H   -0.5682864426   -4.7006732711   -2.4272046686
C   -3.0404209481   -5.7182276173   -1.6915809399
H   -3.0531781685   -6.5701522947   -2.3821833887
H   -3.1259271892   -4.7988256708   -2.2796134457
H   -3.9276061645   -5.7943350451   -1.0546553004
C   -1.6210843642   -7.041678219   -0.0766908723
H   -1.6175734974   -7.8997620744   -0.7601749385
H   -2.4611360554   -7.164390434    0.6160365817
H   -0.6942760988   -7.0669567997    0.5089088691
C   -3.99607746   -3.095851055    2.9245796701
C   -5.1476903663   -4.0922913    2.7010261757
H   -5.9609283082   -3.8803104135    3.4041501214
H   -4.8284727954   -5.1276073602    2.8659871338
H   -5.5549789245   -4.0156278746    1.6862111183
C   -3.4832239378   -3.2570762674    4.3750605661
H   -2.687684048   -2.5395157449    4.603362552
H   -3.0841265396   -4.2651631713    4.5375842573
H   -4.2993897523   -3.0925533085    5.0893589257
C   -4.5548115263   -1.6646716222    2.7384659743
H   -5.380222909   -1.4876259695    3.4390596705
H   -4.9324810567   -1.5144503884    1.7225953641
H   -3.7959252537   -0.8968331255    2.9185374711
C    2.4014358751    1.0150901068   -5.3913075103
C    2.7221341357    0.6199098558   -3.9332872384
C    2.7335171071    1.7693189784   -2.938296619
C    0.9392265079    1.4610146677   -5.5882968891
C    1.5451516964    2.719652654   -2.9028844731
C    0.6658402695    2.9580984619   -5.3311036222
C    1.4669200351    3.5829797633   -4.1780144548
H    3.1002057435    1.7797424323   -5.7573844536
H    1.9614301249   -0.1021429995   -3.6178202293
H    3.6742499288    2.325048002   -2.9514309861
H    0.6168530788    2.1552623635   -2.7541146237
H    0.3107718251    0.8457581859   -4.9308806933
H   -0.4063645571    3.0847962458   -5.1297843785
H    2.5848681237    0.1195678133   -5.9973277832
H    3.6916356875    0.11085473   -3.8866539758
H    0.6209488297    1.226232498   -6.6115972784
H    1.6505303593    3.3723788469   -2.0356601295
H    0.8770766395    3.5319185504   -6.2432913912
H    1.016587632    4.5463451914   -3.9111337559
H    2.4862492918    3.8184767682   -4.513365633
Br    2.8150800735    0.8878721943   -1.0545690163
Br   -0.3704142811   -1.4120886795   -2.8263642305
     175
4TS9     Charge,Multiplicity=0,4 E0=-9850.6297998 E0-LOW=-9780.411907 ZPE-Corr=1.550119 G-Corr-298=1.427058 NImag=1 -259.3462         E0(cam-b3lyp)=-9849.1531097
Fe    16.3634444829    4.8161451907    9.8048612411
P    15.0797345792    6.3461682159    11.1646285224
C    15.5334173463    6.0311792834    12.9246712248
C    15.3239209018    6.9560548773    13.9570701668
H    14.9098313526    7.9343063444    13.7311662942
C    15.6764212806    6.6382305676    15.2687925458
H    15.5156742158    7.3626207024    16.0623985016
C    13.2588727838    6.1832274515    11.0982302574
C    12.7296819547    5.2822236819    10.177859555
H    13.4082881832    4.6940689272    9.5710548027
C    11.3409863001    5.1477660337    10.0115614761
C    10.515159051    5.9404400563    10.810391536
H    9.4406056542    5.8603020274    10.6984585051
C    11.0176018326    6.849433276    11.7646271522
C    12.4010541449    6.9590965014    11.8955679818
H    12.8314702129    7.6584682606    12.6009672255
C    15.414944682    8.1253337553    10.9348113224
C    14.5427603947    8.945597882    10.2229194685
H    13.5710919805    8.5607511995    9.9334225561
C    14.9025678152    10.259888723    9.8833862823
C    16.1805709827    10.698667309    10.2426085083
H    16.4906603094    11.7000745488    9.9696485044
C    17.0949275027    9.8828474875    10.939460946
C    16.679795945    8.604716013    11.3082304165
H    17.3408401676    7.9464353703    11.8556227389
C    10.8108578217    4.1525384229    8.96853603
C    11.415432778    4.4897293212    7.5835993587
H    10.997052633    3.8211653957    6.8211284386
H    12.5021503987    4.3598364047    7.575156096
H    11.1861407085    5.5224766551    7.295393795
C    9.2765625584    4.1838501515    8.8567036751
H    8.7946150486    3.9114195519    9.8029740264
H    8.9482462447    3.4634014775    8.0994403426
H    8.9112486471    5.1731459233    8.5569381892
C    11.246607085    2.7256963829    9.3684905311
H    10.8239147335    2.437622064    10.3369237684
H    12.3341304317    2.636634605    9.4454241219
H    10.9007561479    2.0032932339    8.6196354353
C    10.0392611695    7.6888982418    12.6021668588
C    9.1051059276    6.7471335453    13.3972932995
H    9.6837156578    6.1033405799    14.0693250842
H    8.5191860442    6.0996818245    12.7366409522
H    8.4013946136    7.3322157858    14.0015879608
C    10.7665313473    8.6043060443    13.6047847251
H    10.0308145556    9.1736181576    14.1834530353
H    11.4188624312    9.3247929989    13.0978452577
H    11.3738486451    8.0282446602    14.31247784
C    9.1962815842    8.579173613    11.6593875794
H    8.4878987934    9.1830900419    12.2392685074
H    8.6206441504    7.9833730029    10.9433302676
H    9.8399074937    9.260457491    11.0901174277
C    13.8772695098    11.1447451794    9.1544283613
C    13.4398767565    10.4641563044    7.835946751
H    12.6942662208    11.0822959624    7.3216328684
H    12.9934203016    9.4798716081    8.0096520292
H    14.2939738271    10.3304796272    7.1628674864
C    14.4395002333    12.5366068502    8.8138016101
H    13.6756187799    13.1264646774    8.2950779391
H    15.3126901453    12.468995391    8.1545659931
H    14.7305478008    13.0889126222    9.7145286641
C    12.6403092419    11.3260313756    10.0676013795
H    11.8887398484    11.9516391005    9.5711610357
H    12.9202718557    11.8100274326    11.0105323129
H    12.1721590651    10.3651561571    10.3088317379
C    18.5153566873    10.3936757826    11.2318573632
C    19.1936653356    10.7906375857    9.898694707
H    20.2103221614    11.1563786633    10.0863867206
H    18.6454540238    11.5818842781    9.3773196024
H    19.2612073794    9.9274728356    9.2261509485
C    18.4447236944    11.6248518147    12.1620938751
H    17.9742095469    11.3633261742    13.1170414785
H    17.8657470811    12.4388586892    11.7123205046
H    19.4525285082    12.0044431098    12.3702956311
C    19.389096678    9.3134412453    11.8992328247
H    20.4037414981    9.6993551614    12.0477240081
H    19.4524252658    8.4143388855    11.2764074479
H    18.9981331803    9.0227549765    12.8813460503
P    16.4050270619    3.6340884302    11.8043300175
C    16.1168550056    4.7824765221    13.2159888891
C    16.4638899974    4.4700743324    14.5375442749
H    16.9201734549    3.5099516618    14.7610740459
C    16.2426769672    5.393131493    15.5598084242
H    16.5191296045    5.1459834164    16.5810271564
C    17.9126462938    2.7166252523    12.2913082792
C    19.0686884114    3.4966138709    12.429007672
H    18.9788029723    4.5722199326    12.3413760702
C    20.3136038623    2.9059382553    12.6469911484
C    20.3615937321    1.5051113999    12.7389439731
H    21.3241973807    1.0282157751    12.896870558
C    19.2228103089    0.6960698662    12.6222919498
C    17.9902379064    1.3260797078    12.3992213679
H    17.0867623087    0.7390438652    12.3008027141
C    15.0097867773    2.4570571405    11.8775311237
C    14.9987712027    1.4311403218    10.9187087428
H    15.8249437    1.3671083385    10.2225052173
C    13.9461993098    0.5210397946    10.8538585394
C    12.8763302778    0.6899295268    11.7547516308
H    12.0487671179   -0.0070047384    11.7037782151
C    12.8347170807    1.7288468434    12.6890802477
C    13.9311113052    2.605543559    12.746145854
H    13.9388926283    3.4122362381    13.4704905293
C    21.6040641415    3.7357623333    12.7471065723
C    22.5664679927    3.30720969    11.614758001
H    23.4960006061    3.8870757806    11.6666908878
H    22.1084195569    3.4799258174    10.6340762467
H    22.8290504393    2.2462369208    11.6828711308
C    22.274501628    3.487911353    14.1172108624
H    21.6108959468    3.7916572693    14.9352030049
H    23.2027512619    4.066701482    14.1972382997
H    22.5253285778    2.4315332549    14.2614941016
C    21.3357075392    5.2465251279    12.5992585038
H    20.6826273865    5.622939292    13.3954531159
H    20.8689149188    5.4839715662    11.6368269472
H    22.2821296122    5.7955779281    12.6591939265
C    19.3553015239   -0.8336654339    12.7230078429
C    19.9329523398   -1.2088029256    14.1073738744
H    19.2702212473   -0.8663415755    14.9105752025
H    20.9188874159   -0.7607465977    14.2705334167
H    20.0410679109   -2.2968238277    14.193163157
C    18.0024121867   -1.5519525231    12.5536571853
H    18.1492833906   -2.6350280892    12.6296158182
H    17.552526403   -1.3466083865    11.5751165135
H    17.284798138   -1.258750738    13.3283808377
C    20.3074083745   -1.337237592    11.6132020552
H    20.4149175621   -2.4272649768    11.6704100518
H    21.3060842487   -0.8974084589    11.7029830573
H    19.9155066246   -1.083091632    10.6216334233
C    13.94713126   -0.6479156894    9.8551443613
C    15.1258893439   -0.558952699    8.865843775
H    15.0617204938   -1.3796933949    8.1426418694
H    16.0940145816   -0.6436564896    9.3734870271
H    15.1122789469    0.3871425562    8.3120590617
C    12.6406010136   -0.6523087285    9.0300885094
H    12.6313587628   -1.5089357453    8.3453543617
H    12.557282955    0.2624379063    8.4348542767
H    11.750566824   -0.7247043847    9.6634141717
C    14.0608337523   -1.97128223    10.6469878256
H    14.0754278617   -2.8273329091    9.9612231521
H    13.2165397015   -2.1015626788    11.333190065
H    14.9832702386   -1.9914416892    11.2395535149
C    11.6580144984    1.9454251522    13.6565135157
C    10.5093033894    0.9494848234    13.4156764229
H    9.6917854399    1.1535518365    14.1160935809
H    10.8287014789   -0.087091409    13.5721167429
H    10.107651461    1.0359808605    12.3993692473
C    12.1610674898    1.7711223532    15.1088414343
H    12.9541839434    2.4872253122    15.3494224354
H    12.559606027    0.7618153356    15.264752229
H    11.3397524443    1.928507166    15.8187283911
C    11.0986671753    3.3766960681    13.4782553665
H    10.2652640561    3.5453392392    14.1712413145
H    10.7318623622    3.5346031637    12.4595661097
H    11.8536051145    4.1446615433    13.6737410899
C    17.8825687607    6.0509267774    5.2964420089
C    18.3606653944    5.7744704172    6.7456058239
C    18.3744512023    6.9698336952    7.6522230008
C    16.3883763418    6.4176421363    5.2148138706
C    17.1502825475    7.8354099422    7.7792396208
C    16.0484873636    7.9092958732    5.4292173563
C    16.8909638092    8.6442185865    6.485620195
H    18.5041654439    6.8218653955    4.8209376674
H    17.6722857605    5.0277368761    7.1648942184
H    19.313648647    7.5226349462    7.6936786186
H    16.2726971562    7.2195651989    8.0178450852
H    15.8549064005    5.801849165    5.9503694415
H    14.9885891756    7.9801113348    5.7091932785
H    18.0521783423    5.1257983587    4.7307765127
H    19.3583847336    5.3205024507    6.7300800696
H    15.9943321793    6.1194084257    4.2348816192
H    17.2811696513    8.5226219654    8.6178522674
H    16.1502819471    8.4477962057    4.4773029066
H    16.3859960727    9.5798056967    6.7563325374
H    17.8559104424    8.9428800421    6.0544419345
Br    18.4588879278    5.9884178564    9.8153204497
Br    15.36830727    3.6143887979    8.0025192816
     175
42BrBrR.  Fe(II)Br2(SciOPP)...R     Charge,Multiplicity=0,4 E0=-9850.6496164 E0-LOW=-9780.4315094 ZPE-Corr=1.548922 G-Corr-298=1.423781 NImag=0       E0(cam-b3lyp)=-9849.183434
Fe    1.1384224135   -0.2143604061   -1.0591976867
P   -0.2774330387    1.4183307436    0.1708968449
C    0.0461035157    1.1100731264    1.9626293823
C   -0.1952649189    2.0854059479    2.9417514891
H   -0.5314685816    3.0748724086    2.6462998945
C    0.0146175981    1.8000185484    4.2897342336
H   -0.1771963048    2.5630333465    5.038686179
C   -2.0816737343    1.1997906779   -0.004353915
C   -2.5393880881    0.2978099821   -0.961956565
H   -1.8212412205   -0.2675809885   -1.5431066086
C   -3.9147332974    0.1147641218   -1.1837610721
C   -4.7997209514    0.8733686585   -0.4156242245
H   -5.864786798    0.7645840517   -0.5804197498
C   -4.3707604887    1.775880798    0.5795718406
C   -2.9989985484    1.9187562048    0.7812141269
H   -2.6241325253    2.5972263817    1.5366461692
C    0.0772421696    3.201535987    0.0048879648
C   -0.8637855696    4.1581646157   -0.366315247
H   -1.8909306292    3.8586818898   -0.5399412775
C   -0.4940764484    5.5071840739   -0.5182817532
C    0.84856002    5.8402404803   -0.32185195
H    1.1614219394    6.8680656104   -0.4583221743
C    1.8243113062    4.8915041762    0.0463067299
C    1.4135155644    3.5737476451    0.2246778549
H    2.1259033477    2.8096369802    0.5081709877
C   -4.3662311396   -0.9080697268   -2.2370172585
C   -3.7173139397   -0.5714176808   -3.6004553342
H   -4.0722950765   -1.2720067027   -4.3659479167
H   -2.6269680137   -0.6515407851   -3.561640829
H   -3.9740286024    0.444824423   -3.920448
C   -5.8947996353   -0.931448141   -2.4117614503
H   -6.4062550659   -1.2110331918   -1.4832262133
H   -6.165862582   -1.6713351555   -3.1728448554
H   -6.2816620443    0.0406926615   -2.7393777946
C   -3.8998439033   -2.3137285951   -1.7957126563
H   -4.3456742972   -2.5969076682   -0.8367268832
H   -2.8128016625   -2.3693076492   -1.6832045721
H   -4.1987847239   -3.0590707743   -2.5421268114
C   -5.4086233239    2.5859556802    1.3740838615
C   -6.4218720437    1.6314986333    2.0469077702
H   -5.9157168767    0.9606363109    2.7492911148
H   -6.9544580732    1.0131230897    1.3173601706
H   -7.1703817881    2.20896726    2.6022436292
C   -4.7590792187    3.4426961815    2.4771162629
H   -5.5361490672    3.9829483061    3.0286985177
H   -4.0706062262    4.1888680314    2.0650154968
H   -4.2068686735    2.8253382614    3.1951349799
C   -6.1542295086    3.5273712703    0.3992355214
H   -6.9032844569    4.1188187359    0.9393592949
H   -6.6706303691    2.9670020534   -0.3875009731
H   -5.4551127261    4.2200205721   -0.0841019975
C   -1.5748544711    6.5455967131   -0.8686284012
C   -2.2327727752    6.1853161829   -2.2206836388
H   -3.0165779617    6.9127233884   -2.4638758736
H   -2.6954368705    5.1929336604   -2.1991274323
H   -1.4946118215    6.1947459817   -3.0299468477
C   -1.00587793    7.972020227   -0.9752975959
H   -1.8126581284    8.6720504721   -1.2187985946
H   -0.2503558776    8.0485034633   -1.7654072044
H   -0.5535872641    8.3007738136   -0.0327019185
C   -2.6564551845    6.5349846464    0.2383173312
H   -3.4328788187    7.2775361759    0.0188214364
H   -2.2199497583    6.7742271646    1.2149486132
H   -3.143950326    5.5575063733    0.3162991627
C    3.294561463    5.3127176609    0.1992187156
C    3.8183772641    5.7742552712   -1.18124405
H    4.865936329    6.0898549326   -1.104577457
H    3.2395251486    6.6177344848   -1.5728268358
H    3.7597596855    4.9557420257   -1.9079732209
C    3.4101825929    6.4736918208    1.2127079987
H    3.0364925218    6.1696418376    2.1974586309
H    2.8454906158    7.3564771413    0.8950112292
H    4.4590651171    6.7735194018    1.3238666178
C    4.1831293392    4.1523578713    0.6887366796
H    5.2184614896    4.4984335874    0.783352545
H    4.173764626    3.3068813344   -0.006861231
H    3.8630043969    3.7857035983    1.6716031304
P    0.9021035933   -1.3877194768    1.0479418935
C    0.5281335366   -0.1557779482    2.3524153733
C    0.74372755   -0.4308738528    3.7111044447
H    1.1301312472   -1.4018783744    4.0068952843
C    0.4799496091    0.5389778759    4.6761388225
H    0.6475642783    0.317314567    5.7261302391
C    2.3474278414   -2.3053453459    1.6779087352
C    3.5251858578   -1.5575690147    1.8076526271
H    3.4967409265   -0.4971630734    1.5921213287
C    4.7206319459   -2.1709384791    2.185550763
C    4.6929707738   -3.5531345761    2.432322169
H    5.6176018742   -4.0461589218    2.7156755703
C    3.5296050865   -4.3270330835    2.3165368051
C    2.3470496327   -3.6779127648    1.9373264042
H    1.4248046798   -4.2339222822    1.8339980864
C   -0.512827497   -2.5326960406    1.0051910036
C   -0.4277041245   -3.6034185284    0.1008306792
H    0.4617495943   -3.6990456539   -0.5081873496
C   -1.4642299804   -4.5271027293   -0.0079797359
C   -2.6024023928   -4.3332425293    0.7986017668
H   -3.4124535032   -5.0475913842    0.7190084241
C   -2.7320638589   -3.2560328215    1.67967268
C   -1.6587886711   -2.3545224255    1.7760909668
H   -1.7162782611   -1.5141616933    2.4589975388
C    6.0398092036   -1.3882609186    2.2911734777
C    7.0359898163   -1.9490826365    1.2494706068
H    7.9895643589   -1.4104009664    1.3068345853
H    6.6376019967   -1.8338594039    0.2351367145
H    7.2404175822   -3.0125157652    1.4140331508
C    6.6292454597   -1.549253309    3.710640525
H    5.9376275502   -1.1588532489    4.4662979892
H    7.5727104913   -0.996395319    3.7932985794
H    6.8353834556   -2.5975013819    3.9518364031
C    5.8462638568    0.1151570391    2.01098842
H    5.1637782794    0.576784061    2.734852273
H    5.4478593299    0.2952565012    1.0067593293
H    6.8106018995    0.629476824    2.0890235349
C    3.581752261   -5.8405024275    2.5885850483
C    4.0415182647   -6.086051947    4.0441382402
H    3.3401800569   -5.6343846589    4.7552745662
H    5.0335168861   -5.6624930421    4.2335635146
H    4.0921436923   -7.1620391415    4.2500501585
C    2.2109202211   -6.5168460401    2.3936999344
H    2.29846393   -7.5899063369    2.5962467457
H    1.8433184571   -6.4018010437    1.3671679708
H    1.455078963   -6.1109155347    3.0756981671
C    4.5853984538   -6.4983720483    1.6128064956
H    4.6308867295   -7.580019029    1.7878131978
H    5.5966504498   -6.0970996731    1.7365633839
H    4.2817139768   -6.3319073464    0.5729524481
C   -1.3805105437   -5.7360176749   -0.9537042105
C   -0.1029259534   -5.7059202092   -1.8149451459
H   -0.1044991636   -6.5575531194   -2.5042262686
H    0.8043124899   -5.778718092   -1.2036214038
H   -0.0433113033   -4.7868629283   -2.4094223056
C   -2.5949547749   -5.7463580722   -1.9092132281
H   -2.5567552054   -6.6315316473   -2.555364444
H   -2.5916682868   -4.8567530634   -2.5469871539
H   -3.5460816446   -5.7703366052   -1.3675902802
C   -1.3784572923   -7.0302167346   -0.1072637899
H   -1.3120423912   -7.9107594629   -0.7576093174
H   -2.2912589829   -7.1221957967    0.4915560434
H   -0.5229369854   -7.0457453673    0.5783486465
C   -3.9767858576   -3.0302299013    2.5539442642
C   -5.081478868   -4.0667530371    2.279845761
H   -5.949493624   -3.8558127115    2.9141764832
H   -4.748274207   -5.0866164341    2.5029534275
H   -5.4157453622   -4.0344994355    1.2362271409
C   -3.5706727404   -3.1306210231    4.0431666554
H   -2.8165857288   -2.3816771405    4.3085641379
H   -3.1566288536   -4.1202923173    4.2684799832
H   -4.4439648924   -2.9700378717    4.6869308228
C   -4.5575557681   -1.6248390957    2.276331084
H   -5.4358635869   -1.4501027849    2.9090819723
H   -4.8659818054   -1.5226556914    1.2313783708
H   -3.8361824016   -0.8272071269    2.4805333754
C    0.3118589127    1.5724499512   -6.1901610013
C    1.7110819241    1.4304685274   -5.5526727575
C    2.0319936426    2.3177323976   -4.3888901275
C   -0.8356832169    1.170363699   -5.24592753
C    1.0534878439    2.7017625022   -3.3267446298
C   -1.321236655    2.2617243459   -4.2636098638
C   -0.2733864923    3.298979055   -3.83625967
H    0.1695402623    2.5948236947   -6.5663060912
H    1.8182011643    0.3738930125   -5.2351118169
H    3.0872787754    2.4158979926   -4.1388980712
H    0.8070229075    1.8241022119   -2.6977697443
H   -0.5038141336    0.2962511191   -4.6761961162
H   -1.7061531553    1.7656178081   -3.362112982
H    0.2869913117    0.9174593856   -7.071171901
H    2.4770030468    1.5734908013   -6.3293346723
H   -1.6962235661    0.8312132883   -5.8372763645
H    1.5313790693    3.4054140658   -2.6362080772
H   -2.172861019    2.8009371249   -4.7015121345
H   -0.7066236546    3.9081471219   -3.0376341627
H   -0.0591590687    3.9865710873   -4.665108973
Br    3.3381512343    0.6735963253   -1.1219142771
Br    0.2047858851   -1.5644742565   -2.7652503031
     155
12BrBr(Td)   Fe(II)Br2(SciOPP) (Td)     Charge,Multiplicity=0,1 E0=-9575.8809907 E0-LOW=-9505.8228956 ZPE-Corr=1.361754 G-Corr-298=1.248324 NImag=0          E0(OPBE)=-9576.6002195
Fe    0.1944468192   -0.9556038697    1.3784675438
P   -1.4890169931   -0.3962170153   -0.0806117925
C   -0.7984539787   -0.7819413295   -1.744250908
C   -1.5807472423   -1.0507130192   -2.8738804066
H   -2.6626693975   -1.0882766102   -2.7892293884
C   -0.9693484415   -1.3010298426   -4.1028392892
H   -1.5805712506   -1.5134225313   -4.9752258176
C   -1.9589552896    1.3669030802   -0.1677975066
C   -1.4261282043    2.2529659993    0.7713990076
H   -0.7364723582    1.8716316727    1.5133780785
C   -1.7946061597    3.6049668318    0.7618478262
C   -2.713144665    4.0219806907   -0.2094497067
H   -3.0109879481    5.0657134169   -0.225097905
C   -3.2744825608    3.1541227983   -1.161143504
C   -2.8700186151    1.8178972926   -1.1332619828
H   -3.2780640166    1.1083301238   -1.8419801252
C   -3.0527733997   -1.3317820489   -0.00741014
C   -4.2541815645   -0.7427297686    0.3988183873
H   -4.2726870808    0.3147490313    0.6262043001
C   -5.4231121654   -1.5087023055    0.4925250123
C   -5.3311082944   -2.8789583585    0.2092719344
H   -6.2262704986   -3.4873600141    0.2960238661
C   -4.1335455353   -3.5010699265   -0.1774010769
C   -2.9976707031   -2.6992584621   -0.3021328697
H   -2.0541093416   -3.1280650909   -0.6086068096
C   -1.2342853903    4.6127139764    1.7779515669
C   -2.401186162    5.280906374    2.5408689854
H   -2.0111477057    5.9930112484    3.2778321807
H   -2.9979233127    4.5311564078    3.0729757146
H   -3.0698218864    5.8308092205    1.8698783961
C   -0.422507808    5.6927360097    1.0260690766
H    0.4170507596    5.239464263    0.4892502835
H   -0.0186851709    6.4263550562    1.7343186842
H   -1.0410665023    6.231776878    0.2997519501
C   -0.3111474279    3.9333709845    2.8054511366
H    0.5520190869    3.4612557375    2.3266705516
H   -0.8359290269    3.1624604049    3.3795409564
H    0.0622200274    4.6813788671    3.513859454
C   -4.319663637    3.6803219151   -2.1585922141
C   -3.7016572334    4.8077380426   -3.0165340582
H   -2.8595378972    4.4300679067   -3.6060626549
H   -3.3348607364    5.6355345544   -2.4007865368
H   -4.4514366072    5.2110859347   -3.7075857981
C   -4.8280790774    2.5767065254   -3.1051155816
H   -5.5670980629    2.9961579024   -3.796383767
H   -5.3136218371    1.7616643482   -2.5555875448
H   -4.0156045544    2.1511569305   -3.7054250833
C   -5.5292446133    4.2361271147   -1.3702779781
H   -6.2931876906    4.6112282514   -2.061648035
H   -5.2406755617    5.0610944014   -0.7106775546
H   -5.9832875336    3.4539878556   -0.7505107614
C   -6.7789040843   -0.8912778605    0.8756848141
C   -6.6764656722    0.6225330779    1.1419376258
H   -7.665035246    1.0186646257    1.398659613
H   -6.3197007721    1.1664864577    0.2592828324
H   -6.0021729572    0.8447936488    1.9765696153
C   -7.3157344004   -1.5741545675    2.1546256386
H   -8.2858641339   -1.1462081171    2.4345023707
H   -6.6235557851   -1.4303044856    2.9920018073
H   -7.4540343259   -2.6511347107    2.0131531354
C   -7.7792069704   -1.1089763222   -0.283817861
H   -8.7544955523   -0.6766378106   -0.0296692557
H   -7.9298733123   -2.1724347499   -0.4969840297
H   -7.4210236216   -0.628202648   -1.2017981534
C   -4.0895817506   -5.01705423   -0.4269801981
C   -4.4816466032   -5.7476649876    0.8787105121
H   -4.4560593028   -6.8337140694    0.7281848626
H   -5.4906646963   -5.4782931338    1.2083584354
H   -3.7835348768   -5.4962924735    1.6851731311
C   -5.084551394   -5.3904417251   -1.5487445868
H   -4.826603912   -4.8795221657   -2.483789403
H   -6.1134584646   -5.1192059871   -1.288999936
H   -5.0605843923   -6.4713317844   -1.7325278486
C   -2.683268765   -5.4936893063   -0.8401105552
H   -2.690908943   -6.5803267746   -0.9800617156
H   -1.9325634337   -5.2544644245   -0.0786707683
H   -2.3648887757   -5.0391986367   -1.7858678904
P    1.5459743502   -0.4209753908   -0.3190850812
C    0.6053565204   -0.7772298802   -1.8538299358
C    1.212374118   -1.0307331859   -3.0897170725
H    2.2954598228   -1.0408944541   -3.1682493965
C    0.4247063861   -1.2887488176   -4.2119061045
H    0.8973705794   -1.4895920376   -5.1688859832
C    3.0900620935   -1.3788929254   -0.468436502
C    2.9422344128   -2.7551040952   -0.6823619205
H    1.9459144914   -3.159148935   -0.7992999164
C    4.056061809   -3.5959946488   -0.7051652554
C    5.3182846507   -3.009376719   -0.5217404549
H    6.193528566   -3.6512365814   -0.5335975466
C    5.4992695567   -1.6347475691   -0.3139873738
C    4.3590868738   -0.8215171987   -0.2906715657
H    4.4532304707    0.2446150342   -0.1376656893
C    1.9762834711    1.3482567841   -0.4046030702
C    2.7034294748    1.8939395161    0.6660444699
H    2.9519228237    1.2574145981    1.5038657855
C    3.0893878152    3.2333335616    0.6561103969
C    2.6928274364    4.0219601568   -0.4413017053
H    2.9889826195    5.0633906168   -0.4564905274
C    1.9323743104    3.5180769527   -1.500254897
C    1.5894478913    2.1565622954   -1.4711424112
H    1.0167174874    1.7298476608   -2.2863586107
C    3.9246640442   -5.1168941456   -0.8847547949
C    4.4625883198   -5.8174804893    0.3848626686
H    4.385042767   -6.9062781294    0.2789918946
H    3.8846605853   -5.5163078218    1.2658371216
H    5.5139718777   -5.5724155173    0.5702691649
C    4.7464211467   -5.568614128   -2.1131364037
H    4.3821326987   -5.0816479636   -3.0252728504
H    4.6612982144   -6.6535545029   -2.247716771
H    5.8097292809   -5.3290945084   -2.0047175512
C    2.459777965   -5.5490511884   -1.0901395789
H    2.033454874   -5.1087789985   -1.9996161139
H    1.8264826164   -5.259730717   -0.2442556261
H    2.4094420896   -6.6387400959   -1.1935463187
C    6.9147816634   -1.066925724   -0.1121905391
C    7.7633307741   -1.3502202893   -1.3731636617
H    7.3239666892   -0.8685246065   -2.2543306863
H    7.8375428739   -2.4234821538   -1.577948674
H    8.7808019465   -0.9624511467   -1.2426377735
C    6.9043325603    0.4540777349    0.1341190475
H    7.9301398559    0.8108635237    0.2771028274
H    6.3347106848    0.7151032346    1.0336303355
H    6.4775973583    1.0030215677   -0.7132065294
C    7.568952275   -1.7466494157    1.1134301409
H    8.5786969163   -1.3494110523    1.2722585795
H    7.6540103511   -2.8304212422    0.982469783
H    6.9810952644   -1.561590899    2.0196308429
C    3.9618456611    3.8369775416    1.7693537248
C    4.1453678893    2.8603402959    2.9475617665
H    4.7137834647    3.3496712606    3.7460488951
H    4.7032573045    1.9647466126    2.649843788
H    3.1838213691    2.5353870188    3.3611742471
C    3.3269440834    5.1353255348    2.3168411077
H    3.9772919936    5.5724845783    3.0835730745
H    2.3533011803    4.9325763597    2.7717179826
H    3.1837698539    5.8898701716    1.5366143672
C    5.3518315145    4.1624822279    1.1732615668
H    6.008785649    4.581161025    1.9452628073
H    5.2772229441    4.8929576816    0.3598877841
H    5.8259653472    3.2587203717    0.7734917546
C    1.4728922727    4.3774551931   -2.6895230636
C    1.8881723686    5.852738595   -2.5433317919
H    1.5275066218    6.422730557   -3.4066266161
H    2.9772550721    5.9678168774   -2.5028689988
H    1.459467603    6.3066275126   -1.6425113057
C    2.0991809345    3.8198344756   -3.9892327174
H    1.8001122958    2.7818374873   -4.1705060524
H    3.1937389146    3.8522569035   -3.9398173335
H    1.7773327101    4.4163126951   -4.8514076981
C   -0.0680842728    4.3189227686   -2.7958056863
H   -0.4102328691    4.9276765863   -3.64115113
H   -0.5407982704    4.6991272878   -1.885453754
H   -0.4339483381    3.2986100246   -2.9500311725
Br    0.0573192453   -3.345202247    1.3540109148
Br    0.8195303235    0.3339918446    3.2579520846
     155
12BrBr(SqP)   Fe(II)Br2(SciOPP) (SqP)     Charge,Multiplicity=0,1 E0=-9575.8731324 E0-LOW=-9505.812359 ZPE-Corr=1.360922 G-Corr-298=1.245207 NImag=0        E0(OPBE)=-9576.5945222
C   -2.5157947615    5.0743530573    1.7777624675
C   -2.8785499706    3.8363862544    0.9394010593
C   -2.3267132064    6.3002260425    0.8547000763
C   -2.150351977    2.6431820537    1.0160294076
C   -2.5362420808    1.5277549253    0.2642460471
C   -3.635047325    1.5956485739   -0.5992893284
C   -4.3911732578    2.7671045776   -0.6910836411
C   -3.99332417    3.8644699632    0.0885586361
C   -3.6650946783    5.3565213529    2.7736791185
C   -1.2176031526    4.8705050043    2.5824799232
P   -1.5274235168    0.0115275557    0.285977425
C   -2.6631287157   -1.4098435752    0.3400137214
C   -2.1460389282   -2.6216988777   -0.1277223889
C   -2.9199797432   -3.7831786927   -0.1139506395
C   -4.2255543699   -3.6830834856    0.391345282
C   -4.7765074672   -2.481116935    0.8609298391
C   -3.9672786476   -1.3381645389    0.8350247114
C   -6.2312004017   -2.4461724163    1.3596138966
C   -6.3864765963   -3.4128182773    2.5562525247
C   -6.6581477167   -1.0381332658    1.8158138445
C   -7.1718453388   -2.8858006118    0.2131668822
C   -2.3901814005   -5.1216539858   -0.6527266743
C   -0.9718682506   -4.9850513477   -1.2399576257
C   -5.6255532158    2.8718271965   -1.6007758113
C   -6.868744519    3.1875789944   -0.7370982508
Fe   -0.0079010269    0.0222896124   -1.3680070942
P    1.5046509746    0.0329198264    0.2918186255
C    2.5186820278   -1.4797403283    0.266825898
C    3.6213811876   -1.5403525886   -0.5922705927
C    4.3789952477   -2.7104314802   -0.6892623379
C    3.978896155   -3.8137157942    0.0808019384
C    2.8602847324   -3.7928835273    0.9268197502
C    2.1306105941   -2.6009891699    1.0088568309
C    5.6167788713   -2.8077911436   -1.5951411773
C    6.8571942029   -3.1276511115   -0.7290207971
C    2.4940009669   -5.0379182468    1.7530386932
C    1.193525832   -4.8403096273    2.5556354884
C   -0.7153566708    0.0123859555    1.9326405631
C   -1.4186571306   -0.0028180035    3.1453793205
C   -0.7194488634    0.0008638423    4.3503641215
C    0.6816351538    0.0188202887    4.3530600496
C    1.3853310859    0.0296922935    3.1507419558
C    0.6865594119    0.0219194932    1.9353336041
C   -3.3256208854   -5.6284222946   -1.7747909109
C   -2.3522836381   -6.155683466    0.4955271602
C   -5.8913574503    1.563356953   -2.369579539
C   -5.4065270132    4.0043807556   -2.6301507983
C    2.634185246    1.4588401064    0.3549104645
C    2.1145892325    2.6704093299   -0.1109688459
C    2.8853576199    3.8339623805   -0.0927198044
C    4.190086329    3.7364001002    0.4152416759
C    4.7432662842    2.5349636085    0.8834997752
C    3.9373022083    1.3898524517    0.8530092221
C    2.3536142809    5.1719441455   -0.630860321
C    0.9362832884    5.0331673187   -1.2199349062
C    6.1971541633    2.502752157    1.3847086101
C    7.1386400356    2.9455066494    0.2401467785
C    3.2895077532    5.6810869058   -1.7515076646
C    2.3125997892    6.2052539535    0.517910816
C    6.348421612    3.4686276449    2.5824827752
C    6.626478225    1.0952381115    1.8403287831
C    5.8837126481   -1.4941657269   -2.3547180547
C    5.4027581781   -3.9338814865   -2.632649281
C    2.3065082322   -6.2548430769    0.8178572009
C    3.6398873178   -5.3304407175    2.7498809044
H   -2.5048901855   -0.0177379971    3.1441899067
H   -1.262946334   -0.0095440708    5.2906606586
H   -1.1446916143   -2.6303467336   -0.5402948063
H   -4.8448573202   -4.5743502747    0.4035498555
H   -4.3503885669   -0.3842249002    1.1739506837
H   -3.880412405    0.7255106014   -1.1932263054
H   -4.5768073314    4.7778695898    0.0291472121
H   -1.2863026942    2.5679523981    1.6641297719
H   -2.9502742482   -6.5754617891   -2.1805526293
H   -3.3778664672   -4.9010300884   -2.592521051
H   -4.3436679868   -5.8024795413   -1.4111596172
H   -1.687206387   -5.8225204355    1.3003818035
H   -1.984250175   -7.1206586112    0.1266816851
H   -3.3465423281   -6.3175382484    0.9259652719
H   -0.2476715556   -4.6485808592   -0.4899102958
H   -0.9455908077   -4.2767992793   -2.0761823406
H   -0.6325851181   -5.9575926974   -1.6129798878
H   -5.7299034892   -3.116947423    3.3826900499
H   -7.6984779372   -1.0624952334    2.1581147558
H   -6.0437961414   -0.6757973932    2.6481772024
H   -8.2150842089   -2.8662250481    0.5505581546
H   -6.9501088982   -3.9018531621   -0.1295517557
H   -7.076476208   -2.2124867548   -0.6465272043
H   -6.7776580179    1.6835131716   -3.0021943983
H   -6.0805591048    0.7240961112   -1.6896572243
H   -5.050978037    1.2940274984   -3.0189592815
H   -6.279518809    4.0924689963   -3.2878032668
H   -4.5282485579    3.7966550598   -3.2517918765
H   -5.2548773664    4.9738007646   -2.143775326
H   -7.7585929134    3.275756536   -1.3717976688
H   -6.7556007649    4.1280196833   -0.1872395977
H   -7.0478883194    2.3892655112   -0.0069154567
H   -3.8174978308    4.5027348792    3.4440648608
H   -4.6099242455    5.550192091    2.2548095079
H   -3.4305122124    6.2355043675    3.38603702
H    2.4715728716    0.0440456756    3.153660756
H    1.2215958079    0.0233547285    5.295429387
H    1.1142443673    2.6778183005   -0.5260601576
H    4.8069543923    4.6292944711    0.4304352503
H    4.3223962327    0.4362008894    1.190455886
H    3.8681467202   -0.6660030535   -1.1793744762
H    4.5633119999   -4.7262359771    0.0171023516
H    1.263406857   -2.5314407576    1.6533750574
H    2.9126366334    6.6273991947   -2.1575659426
H    3.3444757447    4.9540106696   -2.5693285243
H    4.3066649674    5.8572623727   -1.3863715117
H    1.6476376217    5.870368199    1.3221058215
H    1.9428297234    7.1696185038    0.1492074965
H    3.3061408817    6.3690816177    0.9492351749
H    0.2119928252    4.6933760904   -0.4714892426
H    0.9126433179    4.326574885   -2.0576535921
H    0.5951564188    6.0056405692   -1.5914505054
H    5.6912327892    3.170545611    3.4076318115
H    6.0985107634    4.4988650507    2.3080718027
H    7.3821589817    3.4612838067    2.9482309219
H    7.6660484963    1.1216789091    2.1847851046
H    6.5668527535    0.3669657133    1.0227018697
H    6.0112375843    0.7306006651    2.6710323732
H    8.1813782036    2.9281982833    0.5792227793
H    6.9149331497    3.9612543398   -0.1021676392
H    7.0462773972    2.2726091872   -0.6202054852
H    6.7725123248   -1.6092325487   -2.984776101
H    6.0692733977   -0.6588613865   -1.6689490123
H    5.0453773947   -1.2219994   -3.005537021
H    6.2780948026   -4.016508243   -3.2878843287
H    4.5263313213   -3.723156598   -3.2558939902
H    5.2507254201   -4.9066972622   -2.1532194543
H    7.7494598983   -3.2107930175   -1.3610068185
H    6.743084259   -4.0717108535   -0.1855921067
H    7.0327349747   -2.3338131561    0.0069017208
H    2.0550574424   -7.1456266592    1.4056692252
H    3.2156024748   -6.4777030786    0.2499363926
H    1.4968900175   -6.079611751    0.1017752167
H    3.7909069883   -4.4831435011    3.4287624739
H    4.5862293123   -5.5201235322    2.2323249474
H    3.4026099787   -6.2149209374    3.3532225555
H    0.9582606141   -5.7575240251    3.1064708163
H    0.3418886424   -4.6170386846    1.9028419423
H    1.2838189851   -4.0290292062    3.2869889647
H   -0.3641286429    4.6524343657    1.9303444285
H   -2.07850006    7.1856977114    1.4518527992
H   -7.4207641627   -3.4035634124    2.9204291184
H   -6.1383604039   -4.4433255501    2.2812004921
H   -6.5950604701   -0.3091805132    0.9990535641
H   -0.9840443152    5.7833070844    3.1413147497
H   -1.3098760688    4.0534327444    3.3070959344
H   -1.5144514281    6.1330037047    0.1397535655
H   -3.234138039    6.5274221692    0.2858423005
Br   -1.728223375   -0.5227353289   -2.9664299881
Br    1.7191030011    0.5757175655   -2.9571029474
     155
32BrBr(Td)   Fe(II)Br2(SciOPP) (Td)     Charge,Multiplicity=0,3 E0=-9575.8917478 E0-LOW=-9505.8338844 ZPE-Corr=1.361958 G-Corr-298=1.247896 NImag=0        E0(OPBE)=-9576.6200348
Fe    0.1280898041   -0.8456022256    1.3510777532
P   -1.4864019833   -0.3478650261   -0.2365059347
C   -0.7465672744   -0.6673833965   -1.8844809998
C   -1.470181656   -0.8947386571   -3.060617631
H   -2.5557047583   -0.9204977749   -3.0376851573
C   -0.7874872041   -1.1166614243   -4.2572696752
H   -1.3460536975   -1.2988799486   -5.1707643165
C   -1.9790553176    1.4108598857   -0.2215484415
C   -1.3820639024    2.2533360083    0.721321931
H   -0.6336940342    1.8473394569    1.3910785458
C   -1.7490486218    3.6016266088    0.8059459912
C   -2.7307683624    4.0625153956   -0.0806331041
H   -3.0319309155    5.1037226625   -0.0201289255
C   -3.3478271515    3.2436968804   -1.0412437516
C   -2.9454194086    1.9071134873   -1.106525555
H   -3.3953346059    1.2319198982   -1.8239653089
C   -3.0192006407   -1.3297486153   -0.2148771468
C   -4.2461749381   -0.8039141887    0.2010378468
H   -4.3139777484    0.246384681    0.4506259567
C   -5.3774253739   -1.6259737856    0.2818488628
C   -5.218194692   -2.9873188498   -0.0139136566
H   -6.0817958239   -3.6400586046    0.0697042792
C   -3.9905997982   -3.5482110302   -0.4004535758
C   -2.8976281189   -2.6897502062   -0.5249818616
H   -1.9338301996   -3.0697151869   -0.8346375998
C   -1.1231481005    4.5545446606    1.8367980558
C   -2.2362780418    5.1296120299    2.7423720248
H   -1.8029138674    5.8065182131    3.4882272307
H   -2.7583568575    4.3254506954    3.2736540487
H   -2.9794153552    5.695208271    2.1701249688
C   -0.407679018    5.7095419807    1.0987866656
H    0.394759605    5.3219664664    0.4629992867
H    0.0370476252    6.402494868    1.8231521922
H   -1.0982824474    6.2808748689    0.4684939368
C   -0.0943653781    3.8361651798    2.7283134722
H    0.7332232019    3.422591082    2.1435782531
H   -0.543926859    3.0141598532    3.2948097306
H    0.3240140998    4.5471616639    3.4495606403
C   -4.4458519758    3.8196866372   -1.9503454094
C   -3.8748285467    4.9963169027   -2.7741121589
H   -3.0522276834    4.6601488978   -3.4146280082
H   -3.4938919599    5.7972526185   -2.1320064845
H   -4.6559633378    5.4238093411   -3.4140276909
C   -5.0016240807    2.7691143397   -2.9299670101
H   -5.7756173645    3.2252686566   -3.5565920306
H   -5.4578777898    1.9226044903   -2.4033066774
H   -4.2217760458    2.3806361347   -3.5951038516
C   -5.6140645156    4.3236311476   -1.0704596979
H   -6.414609834    4.7288814675   -1.7007142416
H   -5.2956150613    5.1150410118   -0.3840138265
H   -6.0309138827    3.5057580528   -0.4712034697
C   -6.7600045991   -1.081477631    0.6791519263
C   -6.7357268996    0.4354750561    0.9475099296
H   -7.7418926326    0.7782909705    1.2124922901
H   -6.4149726857    0.9993398864    0.0632533965
H   -6.0685538115    0.6921982324    1.7779806615
C   -7.2442482956   -1.7942903815    1.9627854794
H   -8.2327622337   -1.4203261167    2.2556748128
H   -6.5504404656   -1.6148584168    2.7919107332
H   -7.3251423266   -2.8769483102    1.8200306198
C   -7.7602407977   -1.3504427655   -0.4695112738
H   -8.7535848633   -0.9687339577   -0.2048006082
H   -7.8589030856   -2.4202014953   -0.6814210235
H   -7.4369900257   -0.8522650879   -1.3911122897
C   -3.866347482   -5.0620446787   -0.6348409549
C   -4.2599950394   -5.7988804282    0.667280953
H   -4.1671647012   -6.8831601506    0.5316204544
H   -5.2930145585   -5.5856353636    0.9613321098
H   -3.6036832128   -5.4977074162    1.4915869592
C   -4.8075235493   -5.4924052863   -1.7815447233
H   -4.5417487151   -4.9830747196   -2.7153043408
H   -5.8544075279   -5.2604937651   -1.5572480733
H   -4.7326895514   -6.5736432217   -1.9491515996
C   -2.4247722293   -5.4728119722   -0.993963759
H   -2.3727031068   -6.5602414446   -1.1169933864
H   -1.719640684   -5.1840227884   -0.2063204326
H   -2.0953971806   -5.0168850791   -1.9352262413
P    1.4843979489   -0.313098911   -0.3113951124
C    0.6567931198   -0.6702556821   -1.9099622109
C    1.3373447591   -0.8944789028   -3.1119290407
H    2.4233242488   -0.9064157493   -3.1273215619
C    0.6118644301   -1.11699919   -4.2830823191
H    1.1365904956   -1.2993118312   -5.2163704505
C    2.9916447463   -1.3408209405   -0.3513131477
C    2.7715282167   -2.7234128654   -0.4029081488
H    1.7524076727   -3.0879628905   -0.4281119216
C    3.8440586613   -3.6161175148   -0.3884485188
C    5.1380884295   -3.0753375121   -0.3205367309
H    5.9819850241   -3.7577121816   -0.2970205958
C    5.390600085   -1.6969973645   -0.2730264126
C    4.2905975813   -0.8297526156   -0.2931578566
H    4.4385485884    0.2408639057   -0.2692382987
C    1.9829721173    1.4363965332   -0.4316851587
C    2.7945317244    1.9741742264    0.579703246
H    3.0992370143    1.3349454329    1.3958249441
C    3.1863368247    3.3115136168    0.5425814225
C    2.720236611    4.1051976593   -0.5236047948
H    3.0231899946    5.1443720314   -0.5592005423
C    1.8859072725    3.6061615816   -1.5280785984
C    1.5292235399    2.2497703432   -1.4684769612
H    0.8958448749    1.8301191999   -2.2408307081
C    3.6384522064   -5.1392191275   -0.4129031273
C    4.1856520024   -5.7373098368    0.9040789346
H    4.056517965   -6.8263306609    0.9088796092
H    3.6501096281   -5.3244871024    1.7662411233
H    5.2522672438   -5.5246065722    1.0342794768
C    4.3994357335   -5.7469226376   -1.6133738527
H    4.0272766305   -5.3358201982   -2.5590414752
H    4.2612149236   -6.8344601808   -1.6361297321
H    5.4754135566   -5.5495767371   -1.5601964131
C    2.1503578508   -5.5218441813   -0.536492142
H    1.7105746233   -5.1389675719   -1.4654638457
H    1.5564765853   -5.1392448717    0.30048839
H    2.0532330756   -6.6132069462   -0.5483047236
C    6.8380074253   -1.1814089675   -0.1934094974
C    7.6179076032   -1.6461057309   -1.4449202306
H    7.1612038881   -1.2477435729   -2.3583516702
H    7.6400380308   -2.7379219726   -1.5273104883
H    8.6550200781   -1.2925845923   -1.3986853875
C    6.9076056274    0.3563464459   -0.123852055
H    7.954325962    0.674500345   -0.0671908883
H    6.3941215682    0.7462959417    0.7626523514
H    6.4661777156    0.8260762218   -1.0103763915
C    7.5126191395   -1.7508643373    1.0764267359
H    8.5450295082   -1.3887208317    1.1515232374
H    7.5427562086   -2.8453448574    1.0662122285
H    6.9724278895   -1.4370642847    1.9767797879
C    4.1309560409    3.9090469852    1.5976885126
C    4.3996875924    2.9248295541    2.7529197086
H    5.0242414607    3.4094690472    3.5113501581
H    4.9349252316    2.031592058    2.4102650152
H    3.4711524954    2.5959509063    3.2331856811
C    3.5241062126    5.1986807729    2.1949821346
H    4.2163140205    5.6348076943    2.9248309393
H    2.5797089343    4.9853147197    2.7048232487
H    3.330195201    5.9571037516    1.4296122457
C    5.4766321074    4.2456628658    0.9128040708
H    6.1817907901    4.6621994986    1.642225951
H    5.3461497968    4.9804759709    0.1105404537
H    5.9261152358    3.3457988377    0.4766378979
C    1.3674081154    4.4612243854   -2.6964077939
C    1.7867340175    5.9373098487   -2.5737786401
H    1.3821832697    6.5054470134   -3.41866732
H    2.876170837    6.0554062288   -2.5878010607
H    1.4023361686    6.3903496098   -1.6527776215
C    1.9361571569    3.8980141328   -4.0202104653
H    1.6344303472    2.8570524617   -4.1794275372
H    3.0316912275    3.9362426138   -4.0212835907
H    1.5720299763    4.4867905223   -4.8708260033
C   -0.1769468909    4.401274042   -2.7364798182
H   -0.5550094862    5.0096604323   -3.5667458794
H   -0.6112909826    4.781980219   -1.8076505556
H   -0.5493669457    3.3813765403   -2.8762619586
Br   -0.2750036428   -3.2004928699    1.6829706468
Br    1.1491552161    0.2755273515    3.1787780102
     155
32BrBr(SqP)   Fe(II)Br2(SciOPP) (SqP)     Charge,Multiplicity=0,3 E0=-9575.8929964 E0-LOW=-9505.8329552 ZPE-Corr=1.360800 G-Corr-298=1.243052 NImag=0        E0(OPBE)=-9576.6193967
C    18.6556568218    9.2714264445    13.2107562043
C    17.32130378    9.1391866904    12.4570624764
C    19.7985719467    9.5383135426    12.2041162605
C    16.5075677477    8.0060083245    12.569679126
C    15.2910275154    7.9349832286    11.8809238097
C    14.8807867859    8.9826206822    11.0504856588
C    15.666419846    10.1303436024    10.9183506767
C    16.8726924914    10.1828418127    11.6337735248
C    18.558886453    10.454655303    14.2022025324
C    19.0018505241    7.9999642885    14.0095245294
P    14.3292553195    6.3890943348    11.9036497249
C    12.5619599469    6.822668058    11.9349064873
C    11.6862949647    5.8713836065    11.4027803802
C    10.3099997648    6.1027532601    11.3718505081
C    9.8471152598    7.3159825207    11.9039152329
C    10.6990458508    8.2921188206    12.443069024
C    12.0733074296    8.0231386553    12.4564753708
C    10.1155712175    9.6147338485    12.9682680799
C    9.1201151472    9.3177585558    14.1134996845
C    11.2054154971    10.5602906152    13.5079758231
C    9.3791514947    10.3378510092    11.8163876895
C    9.3298261713    5.0986007104    10.744380091
C    10.0575018658    3.8706589482    10.1629025658
C    15.2504669169    11.3006510103    10.0130827489
C    15.1421670378    12.5917832409    10.8559196716
Fe    14.9744432039    5.0138112826    10.2364153268
P    15.5447413543    3.6146543205    11.9057121439
C    14.4830745223    2.1339476309    11.880609591
C    14.8089182571    1.080984136    11.0191136309
C    13.9784835198   -0.0388324357    10.9247725418
C    12.8097660102   -0.0534774621    11.7023245597
C    12.4436143292    0.9984148862    12.5549322719
C    13.3029505947    2.1012310367    12.6316424036
C    14.3149427556   -1.2277487082    10.0107463837
C    14.4298108858   -2.5128924933    10.862661183
C    11.1655056429    0.89633561    13.4055199116
C    10.8793502946    2.1985073663    14.1781551071
C    14.6714832949    5.6531979154    13.5495805425
C    14.3928985345    6.2976867662    14.7628324166
C    14.6925480584    5.6636309448    15.9667665717
C    15.2710166942    4.3875552206    15.9672717232
C    15.546820175    3.7412724882    14.7640602389
C    15.2415234619    4.3723787555    13.5501177703
C    8.5627742115    5.7904372153    9.5932692531
C    8.3255846251    4.6175818923    11.816313623
C    13.8907844499    11.0510381028    9.3325610509
C    16.3184536694    11.4875481018    8.9102891845
C    17.2752879054    3.0554225157    11.9664096759
C    18.2309979575    3.9626289224    11.4987534557
C    19.5899892836    3.6438486604    11.5191829139
C    19.9516296028    2.3889856315    12.0334275918
C    19.0170315731    1.4539818386    12.5034044233
C    17.663213501    1.8105894424    12.4682500927
C    20.6624066992    4.6087396893    10.9883781579
C    20.0412860658    5.8709698997    10.3592321244
C    19.4908972458    0.0820144799    13.0118175671
C    20.2315920243   -0.653300758    11.8703726456
C    21.504260149    3.8990933053    9.9028782354
C    21.5792681988    5.0382398746    12.1564106343
C    20.449914145    0.2799766393    14.2081790472
C    18.3193929282   -0.8059649812    13.4731951274
C    15.6467634586   -1.0248169236    9.2631834021
C    13.1892649482   -1.3971056622    8.9642319338
C    9.9460632267    0.5886988037    12.5064135316
C    11.3443123626   -0.2490783408    14.4296761811
H    13.9478458786    7.2886717607    14.7635443045
H    14.4793563834    6.1622351911    16.9078144884
H    12.1015197511    4.9660125924    10.9785780206
H    8.780784116    7.5171243536    11.8800933359
H    12.7732403633    8.751853105    12.8447226826
H    13.9550350739    8.8776727187    10.5024612316
H    17.4900531902    11.0709128725    11.5405245352
H    16.8089967915    7.1732169559    13.1926763852
H    7.8723074469    5.0818342897    9.1204926359
H    9.2583118936    6.1546882228    8.8290113706
H    7.9743715219    6.6425326323    9.9494902725
H    8.8413552789    4.1117876528    12.6400773616
H    7.6117367368    3.9105456022    11.3768608567
H    7.7544179927    5.4513156435    12.2387614682
H    10.623006522    3.3269436501    10.9276461485
H    10.7550857803    4.1524833093    9.3656005875
H    9.3250530796    3.1763943509    9.7367772208
H    9.6227685658    8.8075091773    14.943309436
H    10.7428770691    11.4853758375    13.8690051532
H    11.7533107796    10.1145233544    14.3462731665
H    8.954353961    11.2837682619    12.1732205436
H    8.5594887139    9.7337934075    11.4134726366
H    10.0691475729    10.5601513819    10.9941760561
H    13.6362873122    11.9064154263    8.6971123853
H    13.0851268549    10.931799834    10.0670977561
H    13.9099010288    10.1574757921    8.6987239311
H    16.0395743395    12.3161333034    8.2482871856
H    16.4102712951    10.5793553451    8.3037868989
H    17.3035162047    11.7127437286    9.332823236
H    14.8556345388    13.4369346831    10.2187582776
H    16.0916976403    12.8450980947    11.339063775
H    14.3832394705    12.4819430779    11.6396263753
H    17.7595022331    10.2864529304    14.9332873115
H    18.3503328465    11.3979225632    13.6863547083
H    19.5028257013    10.5716327117    14.7480997786
H    15.9990207263    2.7534967127    14.7658301761
H    15.5060792659    3.8997535183    16.908777343
H    17.8897932375    4.903653123    11.0851707764
H    21.0036622977    2.1222643921    12.0540413382
H    16.9031571041    1.1180916919    12.8067065372
H    15.7118374901    1.1564965721    10.4284756596
H    12.1607706129   -0.9214522137    11.6423912559
H    13.0698859089    2.9346433815    13.2819745266
H    22.2634883934    4.584113135    9.5072509238
H    20.8689693281    3.5737183941    9.0715488525
H    22.02371884    3.0192577846    10.2964071943
H    21.0054872136    5.5586141429    12.9319957303
H    22.3615202513    5.7176544225    11.7971635585
H    22.0694412074    4.1758336255    12.6213939478
H    19.4566888963    6.4452932601    11.0859416226
H    19.3852237547    5.6233695187    9.5167750448
H    20.8361475143    6.5258208293    9.9857780681
H    19.9430456169    0.7959691169    15.0318372398
H    21.3293201853    0.870618506    13.931060374
H    20.8018853549   -0.6908040056    14.5772732389
H    18.7053692677   -1.7690855716    13.8245588904
H    17.61545518   -1.0085486068    12.6571429367
H    17.763858106   -0.3496524191    14.3007256743
H    20.5756523479   -1.6365358419    12.2130469927
H    21.1074409899   -0.0936377008    11.5256936914
H    19.5682538714   -0.8024320799    11.010566425
H    15.8458463153   -1.893422552    8.6259863789
H    16.4893086396   -0.9223012784    9.9575708845
H    15.6241276392   -0.1372512796    8.6211934346
H    13.4112941115   -2.2420077161    8.3013660875
H    13.0935699543   -0.4948666555    8.3495170497
H    12.219903434   -1.5880918093    9.4369899766
H    14.6634073377   -3.371637035    10.2220467807
H    13.4986546167   -2.7363718014    11.3939114916
H    15.2284108224   -2.4154279902    11.6077696295
H    9.0395121539    0.5114224058    13.1182261851
H    10.0618352925   -0.3569264048    11.9671984806
H    9.7903774865    1.3805714253    11.7670230928
H    12.2004933984   -0.0545446763    15.0859727149
H    11.5128277836   -1.2100417836    13.9317501189
H    10.4482368392   -0.3448298732    15.054718419
H    9.9425035204    2.0971041341    14.7367551749
H    10.7757873425    3.056881998    13.5044679992
H    11.6710451213    2.4272544217    14.9005826476
H    19.0871236668    7.1208646821    13.3606516116
H    20.7536042782    9.6333524165    12.7343198553
H    8.6915417167    10.2521059225    14.495186203
H    8.2926891004    8.6830437871    13.7793949045
H    11.9289094329    10.8334858904    12.7306006099
H    19.9650438679    8.1335529784    14.5140655011
H    18.2517391697    7.7843104676    14.7789827232
H    19.8873256905    8.7165191296    11.4857806765
H    19.637553894    10.4625466309    11.6397540487
Br    13.919871124    6.4836477698    8.6435188632
Br    16.1221842613    3.6018745396    8.6545309172
     155
52BrBr(Td)   Fe(II)Br2(SciOPP) (Td)     Charge,Multiplicity=0,5 E0=-9575.9257327 E0-LOW=-9505.8681526 ZPE-Corr=1.360965 G-Corr-298=1.245055 NImag=0        E0(OPBE)=-9576.6358575, E0(cam-b3lyp)=-9574.6415087
Fe    16.4940525425    5.3057297349    9.7729277704
P    15.0430209015    6.679216941    11.2372389689
C    15.5688132837    6.2429425473    12.9504056874
C    15.4012388474    7.1178174725    14.0331104023
H    14.9991202738    8.1123989927    13.8649516958
C    15.7684651105    6.7284072593    15.3205736004
H    15.6332974298    7.4153753136    16.151064666
C    13.2509034383    6.321776433    11.2170429711
C    12.755025655    5.4548531071    10.2395686777
H    13.447262745    5.0159580072    9.5322369019
C    11.3839911953    5.1728511907    10.1678480898
C    10.5413937713    5.8034865115    11.0915778321
H    9.4757635567    5.6031629947    11.0390757778
C    11.0065055427    6.6861059232    12.080681109
C    12.381906372    6.9208063237    12.1400219737
H    12.7905693041    7.5892721289    12.8872192343
C    15.2103165336    8.4967893997    11.1657475384
C    14.1609946113    9.3378134742    10.7821860273
H    13.1892841814    8.9095745991    10.5769326655
C    14.3614660481    10.7198971431    10.6729486387
C    15.6465092305    11.2174572372    10.9306244417
H    15.8182928799    12.284979543    10.8331753025
C    16.7229237051    10.3965903322    11.3020934347
C    16.4805468501    9.0270927483    11.4282565613
H    17.2787351451    8.3543346351    11.7122721688
C    10.7963408737    4.218837384    9.1158614792
C    9.7482604092    4.9716858278    8.2647669142
H    9.3243975074    4.3010901067    7.5076626312
H    10.206636821    5.823060368    7.7485817346
H    8.9206287744    5.3514285201    8.8734447783
C    10.1218532217    3.0256370001    9.8319783893
H    10.8530206881    2.4713432852    10.4291972875
H    9.6893463566    2.3365601074    9.0965203107
H    9.316382276    3.3530035172    10.4988196984
C    11.8806924892    3.6678798998    8.1730624049
H    12.6455981776    3.1062878928    8.7183543407
H    12.3871115736    4.4643936203    7.6183841746
H    11.4217359808    2.9927457852    7.4420821825
C    10.0083482461    7.3770769605    13.0244593089
C    9.2164866176    6.313643706    13.8184373029
H    9.8873103618    5.7199969554    14.448418485
H    8.6816259697    5.62422129    13.1571149748
H    8.4764160469    6.7989392744    14.4659948421
C    10.7080975219    8.3083393978    14.0321745148
H    9.9603361819    8.7688530624    14.6871223951
H    11.2514833192    9.1173794084    13.5297963486
H    11.4145818656    7.7618538005    14.6674292087
C    9.0281420463    8.2267143929    12.181380557
H    8.3120105664    8.7389641342    12.8349670849
H    8.4585635689    7.6107111148    11.4777899385
H    9.5681878847    8.9853663631    11.6029377405
C    13.2264558214    11.6848611496    10.2888089609
C    11.8864424444    10.955930275    10.0730250804
H    11.1101735328    11.6838371476    9.8127370323
H    11.559521684    10.4306867632    10.9783994659
H    11.9449134026    10.2272882191    9.2567535089
C    13.5973092606    12.4162166907    8.9780976432
H    12.8010936347    13.1149595054    8.6941929477
H    13.7332383486    11.7005612294    8.1592719468
H    14.5246749838    12.9891891463    9.0816817957
C    13.0324610416    12.7199422097    11.4213528937
H    12.2273560439    13.4184721446    11.1634668793
H    13.9401448538    13.3063533282    11.5977109034
H    12.7649362087    12.2218280618    12.3606697884
C    18.1173994012    11.0027473733    11.5291764985
C    18.6080973311    11.6303598201    10.2036757497
H    19.6018948851    12.0743832477    10.3380774054
H    17.9325928456    12.4181206838    9.8529696804
H    18.6762068601    10.868594252    9.4188390784
C    18.0412537012    12.0931720246    12.6218822785
H    17.6925167055    11.6691528908    13.5707437066
H    17.360196207    12.904770968    12.3447776385
H    19.0322142959    12.5322413819    12.7880437425
C    19.1457739832    9.9433614507    11.9713915397
H    20.1244334276    10.4171513808    12.1070115191
H    19.257839353    9.1452191001    11.2293488745
H    18.8651759263    9.4818816482    12.9258586892
P    16.4055455643    3.8652270172    11.7259671814
C    16.1330009207    4.9675687884    13.1708294629
C    16.503357983    4.5882074677    14.4690074339
H    16.948337659    3.6117549039    14.6366317436
C    16.3151223894    5.4608289719    15.5399481896
H    16.6040534498    5.1569369207    16.5419313901
C    17.8227750968    2.8139140679    12.1891812989
C    19.0863435534    3.4179713662    12.1612172595
H    19.1606953196    4.4565901651    11.8634716958
C    20.2328908306    2.6837595439    12.4757441169
C    20.068111013    1.3285326949    12.8023203995
H    20.9518162248    0.739558373    13.0271050769
C    18.8166152554    0.6965755339    12.8412180297
C    17.68730062    1.4659442857    12.534833201
H    16.6993586984    1.0248106476    12.5515186332
C    14.9607220161    2.7539098905    11.6639843479
C    14.8985216372    1.8705821395    10.5739901797
H    15.6726766672    1.9211671458    9.8187519271
C    13.8655309133    0.9402514144    10.4697282652
C    12.8830629313    0.9370497066    11.4790841896
H    12.0821491246    0.2114055184    11.4101220316
C    12.8997930285    1.8272810156    12.5568168757
C    13.9673891798    2.7366196451    12.6393611594
H    14.024500632    3.430625628    13.470737447
C    21.6385602359    3.3050989374    12.4320953
C    22.4446004974    2.6335684973    11.2960452418
H    23.457120676    3.0523433636    11.2484236741
H    21.9591069545    2.7999614193    10.3276332926
H    22.533458857    1.5523371877    11.4488453941
C    22.3551806646    3.0711434881    13.7819432587
H    21.7954851556    3.5312844031    14.6045311107
H    23.3566572982    3.5169553585    13.7589014015
H    22.4718471351    2.0060217566    14.0075739342
C    21.5949791509    4.8231972485    12.1699677919
H    21.0394566205    5.3498397376    12.9549852474
H    21.1305348428    5.0681081662    11.208766344
H    22.6156086808    5.2218868388    12.1581667699
C    18.7202664098   -0.7952563316    13.2038490591
C    19.3107626429   -1.0197906672    14.6150722513
H    18.7560193359   -0.4434550121    15.3645800989
H    20.3622260073   -0.7189119638    14.6693766257
H    19.2519540638   -2.0805896203    14.8868338949
C    17.2660037569   -1.3035454288    13.2034482238
H    17.248849027   -2.3673170336    13.4647735361
H    16.797656533   -1.1963925963    12.2181530204
H    16.6480711639   -0.7713255655    13.9356926871
C    19.5202222256   -1.6224991417    12.1708136769
H    19.4662850684   -2.6900977975    12.4159695797
H    20.576969627   -1.3365476505    12.1507263733
H    19.1136693202   -1.4816726658    11.1627093431
C    13.814610529   -0.0956403184    9.334053054
C    14.8502337732    0.2090654291    8.2339136437
H    14.733857786   -0.5044123901    7.4106513261
H    15.8770950426    0.1151688002    8.6056116582
H    14.729001424    1.2211719419    7.8312898044
C    12.414638545   -0.1244916708    8.6805091133
H    12.3884407512   -0.8866107864    7.8929097087
H    12.1741768722    0.8414189045    8.2278807121
H    11.6253018073   -0.3670649672    9.3990833133
C    14.1224766985   -1.4874827068    9.9352067753
H    14.0990516512   -2.2554383585    9.1524386186
H    13.3900294658   -1.7625632579    10.702382047
H    15.1168329414   -1.5008680456    10.3971487908
C    11.8233582708    1.8382399502    13.6541553495
C    10.7089717499    0.8077498813    13.3960382343
H    9.9659334789    0.862354795    14.199278467
H    11.09755944   -0.2168084339    13.3738675893
H    10.1904877909    1.0005807278    12.449942296
C    12.4850864575    1.5115781147    15.0136418709
H    13.258334842    2.2422287202    15.2740173621
H    12.9519628329    0.5199244351    14.9918750636
H    11.7342048396    1.5190924322    15.8128660057
C    11.1771469268    3.2407006413    13.7202020926
H    10.412138049    3.2670642495    14.5053123806
H    10.7017455629    3.4997145345    12.7694328106
H    11.9100531515    4.0234739964    13.9413196917
Br    18.588630144    6.4517206293    9.9160848469
Br    15.5461398322    4.2868767115    7.8549772941
     188
21Br-Alkyne  Fe(η2-[TIPS-CC-H])Br(SciOPP)     Charge,Multiplicity=0,2 E0=-7697.3001511 E0-LOW=-7656.0235821 ZPE-Corr=1.667982 G-Corr-298=1.541409 NImag=0      E0(OPBE)=-7697.1264251
Fe   -0.0536421999   -1.2474207024    0.5340872797
Br    0.2792657782   -3.3588436088   -0.6285269787
P    1.3171124638    0.0279226865   -0.7541815481
P   -1.6682275047   -0.2390854571   -0.7505896325
Si    1.3996359388   -2.4491461177    3.4661893653
C   -0.7105828965   -0.6009459997    2.1931466314
H   -1.4447577201    0.0534442157    2.6465572642
C    0.2675589981   -1.4150695251    2.4253303313
C    1.0246892393   -4.2544731886    2.9736278522
H    1.3404002368   -4.3012647541    1.9231470241
C    1.8544220248   -5.2715253979    3.7765866688
H    1.5531915443   -5.2913537833    4.8320468306
H    2.9285709211   -5.0494822398    3.7448509077
H    1.71747452   -6.2882384397    3.382639631
C   -0.4709184938   -4.6149232055    2.9954472418
H   -0.6393320409   -5.5990757987    2.5364572226
H   -1.0670561827   -3.8864048003    2.4350054049
H   -0.8639563043   -4.6632307071    4.0191756758
C    3.1937965776   -2.0061883529    2.9660342218
H    3.8405334485   -2.3580379051    3.78549598
C    3.6277154801   -2.7138647978    1.6674138607
H    2.9529319774   -2.4718347261    0.8410339273
H    3.6440302775   -3.8043223329    1.7707727397
H    4.6328323191   -2.3908312551    1.3639690284
C    3.3971530926   -0.4852439541    2.820405243
H    4.4446992788   -0.2560005221    2.590044731
H    3.1259452704    0.069814099    3.7227521111
H    2.792053079   -0.0880998028    1.9985451041
C   -0.412954537   -1.9812527328    5.6468806945
H   -0.5815207618   -1.8872946716    6.7289766797
H   -1.0221658754   -2.8176279274    5.2884171427
H   -0.7963296915   -1.0705418054    5.1705817349
C    1.0859318708   -2.167194375    5.3389973152
H    1.4179278089   -3.0981754257    5.825766708
C    1.8927070759   -1.0108250412    5.9572306953
H    1.716203275   -0.950200824    7.0405439366
H    2.9715404113   -1.1258298063    5.8040433515
H    1.596009135   -0.044959682    5.5293724916
C    0.4941558015    0.2180509903   -2.3972774879
C    1.1711005148    0.4798124959   -3.5942219475
H    2.2544836109    0.5560243147   -3.600196584
C    0.455757702    0.6130631664   -4.785373294
H    0.9851317204    0.8086764255   -5.7136654285
C   -0.9361547962    0.4830568129   -4.7873403324
H   -1.4896687503    0.577679864   -5.7173514795
C   -1.6181054839    0.2215692122   -3.597572953
H   -2.6981817413    0.1093170114   -3.6046959493
C   -0.908802284    0.0874854564   -2.3993809266
C    3.0049214981   -0.5518586313   -1.1792866415
C    3.1096914076   -1.733600443   -1.9205938176
H    2.2021203721   -2.2319321739   -2.2363220217
C    4.3550989853   -2.2979457212   -2.2087825771
C    5.5015602962   -1.6187489632   -1.768955725
H    6.4726153761   -2.0347709883   -1.9980452095
C    5.4329330064   -0.4207325775   -1.0450108438
C    4.1643254662    0.0919223705   -0.7377161826
H    4.0798399712    1.0043382216   -0.1597765163
C    1.5691336003    1.7496497915   -0.1651361205
C    2.2418040779    2.7051702336   -0.9483876602
H    2.57274435    2.4279980941   -1.9415808572
C    2.5172045754    3.9763932957   -0.4419000394
C    2.0733528876    4.2762057705    0.862686906
H    2.2902701315    5.2592515797    1.2628176614
C    1.3747843781    3.3615544114    1.6517081101
C    1.1362123728    2.0874148701    1.1128485588
H    0.6133045245    1.3426485377    1.6979550824
C   -2.2854903362    1.4096352811   -0.23653882
C   -1.8425885045    2.5873438282   -0.8421979834
H   -1.1128907931    2.5250423947   -1.6376322428
C   -2.3480740956    3.8312129542   -0.4451276885
C   -3.3028287685    3.8528565616    0.5799895591
H   -3.7066557991    4.8103124622    0.8935788678
C   -3.7660447283    2.688954847    1.2137108302
C   -3.2324406596    1.4667058215    0.7951443985
H   -3.5769901265    0.5390792539    1.2360803758
C   -3.2243384412   -1.1608487615   -1.048787338
C   -4.3728653692   -0.5374054801   -1.5421123669
H   -4.3459846154    0.525061329   -1.7610383547
C   -5.5633995764   -1.2569708638   -1.7219222075
C   -5.5581022992   -2.6174687105   -1.3918004755
H   -6.464710117   -3.1945428216   -1.5289502971
C   -4.4248992213   -3.2696395039   -0.8736727119
C   -3.2597519046   -2.5188244687   -0.7060282412
H   -2.3587310062   -2.9731897661   -0.3185864182
C    4.4101969095   -3.638780846   -2.9589873578
C    3.7382413166   -4.7212515015   -2.0797264003
H    4.2749880348   -4.8336796275   -1.1300138087
H    3.7490652281   -5.6894695645   -2.5958844368
H    2.6998428257   -4.4677105878   -1.8460048585
C    5.8511395377   -4.0842183451   -3.2662183682
H    6.3773644262   -3.3554268029   -3.8940696401
H    5.8343554069   -5.0380021027   -3.805307132
H    6.4348758137   -4.2338544052   -2.3507333584
C    3.6448278109   -3.5158687708   -4.2969737788
H    2.5930818845   -3.2548256617   -4.142100276
H    3.6750903363   -4.4687008386   -4.8388526392
H    4.0946705832   -2.7455900038   -4.9345998081
C    6.6863131239    0.365193818   -0.6202379729
C    7.9924825205   -0.3693271889   -0.9735799741
H    8.0539676792   -1.3446886038   -0.4774693927
H    8.8503259922    0.2275654819   -0.6444273358
H    8.0933771167   -0.5253010078   -2.0534895798
C    6.680185333    1.7278470611   -1.3527095103
H    6.7078717633    1.5872950015   -2.4396486126
H    7.552315925    2.3262715121   -1.0619903314
H    5.7807397388    2.303689056   -1.1131013465
C    6.6694266829    0.6079799741    0.9056143049
H    5.7929885904    1.1835008853    1.2190854761
H    7.5614718772    1.1684317514    1.210058087
H    6.6602122427   -0.3428815781    1.4504413674
C    3.32650817    5.025985895   -1.2246478725
C    3.6627310103    4.55415638   -2.6515446672
H    4.2838937554    3.651367517   -2.6492517983
H    4.2219243438    5.3368280492   -3.1757270215
H    2.7555986407    4.3459461328   -3.2308770653
C    4.6512421675    5.2929461404   -0.4703835241
H    4.4696991898    5.6814020928    0.5373088148
H    5.2539363689    6.0318176522   -1.0121151876
H    5.2420837705    4.3755048481   -0.3748685161
C    2.5333570051    6.3487356882   -1.3301352146
H    1.5984093058    6.2031023441   -1.8787008134
H    3.1284295463    7.100092116   -1.8627833188
H    2.2852964939    6.7593681243   -0.3461102813
C    0.8663949695    3.6752863839    3.0674502709
C    1.253276969    5.0910286645    3.5297739751
H    2.3406564798    5.2267131305    3.5586568563
H    0.8688744923    5.2655223332    4.5407065478
H    0.8268494762    5.8607202427    2.8761058615
C   -0.6744627202    3.56103864    3.0853672111
H   -1.1322542031    4.2847174981    2.4047720349
H   -1.0543699609    3.7519336254    4.096252917
H   -1.0160764292    2.5674549445    2.7784944358
C    1.4606174622    2.6517313286    4.0634449042
H    1.1584144617    1.628593637    3.8192099333
H    1.1126693711    2.8685794431    5.0806028551
H    2.5560710773    2.6888054924    4.0605157808
C   -1.900649936    5.1429500593   -1.1120480653
C   -3.1347560307    5.8853545041   -1.6746238845
H   -3.8546334548    6.1383959905   -0.8893965343
H   -3.6521541191    5.2712025426   -2.4208976344
H   -2.8256789592    6.8208247238   -2.1562922733
C   -0.9211842581    4.8945333037   -2.2747773023
H   -0.6414662545    5.8510116754   -2.7299977035
H   -1.3714368225    4.2736966771   -3.0581203795
H   -0.0026445241    4.4051057755   -1.9342089016
C   -1.1984967227    6.0331186064   -0.0609536974
H   -1.8643079123    6.2685675105    0.7767201843
H   -0.8794841923    6.9798747093   -0.5137329205
H   -0.3128705212    5.5295318158    0.3390100259
C   -4.8489532363    2.784032524    2.30151888
C   -5.24438914    1.40073187    2.8514844899
H   -4.3911592942    0.8856669882    3.3081027086
H   -5.6557972102    0.7551325298    2.0668343077
H   -6.0130599868    1.5170300046    3.6233903597
C   -6.1138822969    3.4415008814    1.7010755591
H   -6.9012863086    3.5134706878    2.461027385
H   -6.4995934966    2.847658075    0.8645387216
H   -5.9119601802    4.4525432796    1.3322129116
C   -4.3311294035    3.6439310806    3.4768019233
H   -5.1062808702    3.7408642592    4.2466738448
H   -4.0538971604    4.6522827014    3.1520144172
H   -3.4487646749    3.1846880023    3.9351212626
C   -6.8125084598   -0.5201916773   -2.2340432713
C   -6.5088704711    0.1160000466   -3.6103738343
H   -5.6856292492    0.8359859135   -3.5536100361
H   -7.3909770246    0.6486239408   -3.985817298
H   -6.2358433763   -0.6524750853   -4.3427426188
C   -7.1843265874    0.5929478172   -1.2245949667
H   -6.3722602576    1.3174594001   -1.1025234282
H   -7.4032003919    0.1662738191   -0.2387338554
H   -8.0723916849    1.1377746931   -1.5671070893
C   -8.024471381   -1.4558874619   -2.3921150185
H   -8.8840205046   -0.8859484139   -2.7617845193
H   -8.313859146   -1.9110339491   -1.4381046052
H   -7.8246000729   -2.2597224888   -3.1099451884
C   -4.480502415   -4.7674057375   -0.5296540353
C   -5.6862950891   -5.0565490071    0.3935985173
H   -5.6081046675   -4.4858506053    1.3262174163
H   -5.7177106502   -6.1226518945    0.6480766237
H   -6.640715535   -4.8024298784   -0.0789713772
C   -3.2042996153   -5.2424252571    0.1924671968
H   -2.3014931167   -5.0991075622   -0.4101627071
H   -3.2886393522   -6.3106643641    0.4223389933
H   -3.0571565456   -4.7075278946    1.1378842014
C   -4.6334836145   -5.5697115929   -1.842606464
H   -5.5436308636   -5.285713316   -2.3829398411
H   -4.6873597802   -6.6443378961   -1.6294433368
H   -3.7778591384   -5.3941288947   -2.5046350557
     188
41Br-Alkyne  Fe(η2-[TIPS-CC-H])Br(SciOPP)     Charge,Multiplicity=0,4 E0=-7697.3260683 E0-LOW=-7656.0502336 ZPE-Corr=1.667479 G-Corr-298=1.539521 NImag=0      E0(OPBE)=-7697.1414225
Fe    6.9635010402    10.4036470323    11.1373798868
Br    8.685671442    11.8503158477    10.2322927518
P    6.1617669562    11.8399853264    12.9863416746
P    5.0061343648    11.1991830905    10.1566602738
Si    9.2375724498    8.0285120618    12.2174358005
C    6.3945017237    8.5270086761    11.1283838914
H    5.5411062149    7.9211132534    10.859406417
C    7.578564555    8.58504098    11.6081126684
C    10.4910558206    8.6542189038    10.9203750256
H    10.464322813    9.7437485965    11.0478387605
C    11.9244343616    8.1724675709    11.2055986113
H    12.0212715346    7.0889971136    11.0588394145
H    12.2407286483    8.3961490247    12.2324693086
H    12.6423717078    8.6560684199    10.5287125627
C    10.0895591458    8.3804440413    9.4600607514
H    10.7458593486    8.928754676    8.770284714
H    9.0622031814    8.7026742247    9.2578476273
H    10.168820626    7.3155746251    9.2070027622
C    9.5734511412    8.8816547292    13.8992814698
H    10.3593279153    8.2830155315    14.3872061798
C    10.094525922    10.3235686653    13.7411466314
H    9.3785728744    10.9462296727    13.1963247335
H    11.0473069336    10.3700559309    13.2023891162
H    10.2414618748    10.7939650765    14.7229187684
C    8.3370027123    8.8815054371    14.8202121844
H    8.5812687329    9.325386353    15.7936435729
H    7.9372537801    7.8799404092    15.0017776256
H    7.5288897987    9.4804724125    14.3875977065
C    8.6112272442    5.4194059481    11.18588433
H    8.704865148    4.3272233874    11.2662164852
H    9.0357250469    5.7171301591    10.2215885495
H    7.5414491036    5.6601807718    11.1608519526
C    9.3004938619    6.1175174879    12.3739278219
H    10.3728676793    5.8672876339    12.3385376273
C    8.7427552369    5.570168016    13.7001213349
H    8.8535782892    4.4774939894    13.745935267
H    9.2560495529    5.9907371984    14.5718478093
H    7.6728823156    5.790110333    13.8038073084
C    5.2717004329    13.1945023626    12.1000794031
C    5.0975162525    14.4733849282    12.6468515094
H    5.5065545287    14.700090609    13.6271211229
C    4.4249833295    15.4627769902    11.9302781419
H    4.296343193    16.4509188738    12.3630767178
C    3.9278406692    15.1847951631    10.654135494
H    3.4121075767    15.956690601    10.0897554335
C    4.0989399554    13.9170420672    10.0978062487
H    3.7201495244    13.7116779663    9.1014100745
C    4.7655123903    12.9121235903    10.8104903806
C    7.3448477497    12.7191105284    14.0727538611
C    8.2776371812    13.5564955674    13.4489166168
H    8.2156047181    13.6986505927    12.3762245404
C    9.3060681326    14.161460366    14.1766008489
C    9.361365842    13.9236370477    15.5591246855
H    10.145857376    14.3921662329    16.136707343
C    8.4402859478    13.0955451992    16.2150792174
C    7.4388828499    12.4846918767    15.4470657587
H    6.7266753292    11.8215758711    15.9235898176
C    4.9256991597    11.1008721864    14.117376761
C    4.2559635187    11.8441973129    15.104654656
H    4.4329284294    12.9111604036    15.1645802072
C    3.4092690927    11.212588564    16.016952199
C    3.2304009427    9.8189023911    15.8944824207
H    2.5822280692    9.3239350259    16.6073024809
C    3.8529942559    9.0589218185    14.9027364359
C    4.7102970652    9.7291092838    14.0157341366
H    5.2284164614    9.1771361548    13.2408846538
C    3.4115500253    10.3807733412    10.5489635905
C    2.5045010878    10.9162112882    11.4664535233
H    2.7547363731    11.8374258192    11.973956472
C    1.2781397689    10.2868997612    11.712862017
C    0.9975921185    9.1044048058    11.0158687839
H    0.0476983852    8.609792617    11.1925783203
C    1.8881789859    8.5352814203    10.092139542
C    3.1053137621    9.1884149037    9.878224752
H    3.8129918305    8.803102166    9.1537720512
C    4.9474389412    11.3103136602    8.3266265886
C    3.7570075292    11.4815637027    7.6169107756
H    2.8242897326    11.5738917844    8.1638740366
C    3.7492742375    11.4989328862    6.2141116663
C    4.9736435704    11.3383743694    5.5546520605
H    4.9926313404    11.3520701798    4.4714501531
C    6.1869499407    11.1433399929    6.2391135786
C    6.1531778106    11.1313629833    7.6347174775
H    7.0576717134    10.9877835092    8.2106823271
C    10.3426298636    15.0197330579    13.4323620933
C    11.1132350552    14.1137019493    12.4416564908
H    11.6363374744    13.3131078866    12.9784011221
H    11.8588492218    14.7015269299    11.891599777
H    10.4442322726    13.6433660746    11.7149413053
C    11.3584633347    15.6752445915    14.3852369318
H    10.8680231526    16.3332143004    15.1123671381
H    12.0648888584    16.2828106821    13.8087065281
H    11.9405775529    14.9278179653    14.9364065106
C    9.6208470359    16.14010506    12.6481846992
H    8.920448339    15.734816507    11.9109620771
H    10.3512285275    16.7559788266    12.1099252814
H    9.0582390274    16.7918503343    13.3271004646
C    8.4757305607    12.8480055938    17.733541299
C    9.6481407991    13.5701830606    18.4221693427
H    10.6156497465    13.2306844458    18.0351399517
H    9.6281539033    13.3619044986    19.4977024141
H    9.5881576901    14.6568047634    18.2933372295
C    7.155870959    13.3623190947    18.3557511609
H    7.035939458    14.4383186466    18.1832924986
H    7.1472916044    13.1858486486    19.4383108867
H    6.2855573513    12.8553143037    17.9266190919
C    8.6126741454    11.3332224851    18.0101913174
H    7.7721273866    10.765669414    17.5984268707
H    8.6450265789    11.1453565563    19.0902391791
H    9.533979893    10.9389245524    17.5661145779
C    2.7206541893    11.9654207972    17.1689019385
C    2.9540181315    13.4857113077    17.0921170454
H    4.0160981836    13.7427507949    17.1751032506
H    2.4311726192    13.9799340267    17.9182492627
H    2.5707206607    13.9052037833    16.1546194026
C    3.2957446612    11.4484163516    18.5091995181
H    3.1148640071    10.3759909232    18.6382045291
H    2.8278494103    11.9726768112    19.3511750878
H    4.3775850227    11.6150547586    18.5622172741
C    1.1958969873    11.7121580761    17.1393737567
H    0.7573498083    12.075026396    16.2048910463
H    0.7124914701    12.2378868895    17.971373059
H    0.9528455421    10.6490111092    17.2340211772
C    3.6572079147    7.5427334544    14.7467158238
C    2.7393334936    6.9546358117    15.8325757097
H    3.1476758475    7.1096110058    16.8379913138
H    2.6328449436    5.8750991674    15.6789824053
H    1.7360256989    7.3945837024    15.7962001139
C    3.0255369942    7.2549454524    13.3663705715
H    2.0391708559    7.7191736437    13.278324759
H    2.909914944    6.1737860692    13.2238170255
H    3.6383938004    7.6406048674    12.5456454362
C    5.0322001492    6.8388431645    14.8296616004
H    5.7047253915    7.1711756762    14.0329035731
H    4.9072878255    5.7537850107    14.7304252761
H    5.521341928    7.0409817528    15.7895694627
C    0.2423404599    10.8700876665    12.6895872794
C   -1.0879322828    11.1172424753    11.94093611
H   -1.5025348948    10.1923080795    11.5271053083
H   -0.9438216753    11.8217691759    11.1135084316
H   -1.8336760778    11.5402923172    12.6247633065
C    0.7063828179    12.2083682949    13.2956293193
H   -0.0660213877    12.5918447208    13.9716231641
H    0.8754487331    12.9669553688    12.5224923775
H    1.6295229271    12.0945120488    13.8733607657
C    0.0055374066    9.8677445554    13.8426845025
H   -0.3520918666    8.901302844    13.4706846707
H   -0.7461814951    10.2585874537    14.539289383
H    0.9314847746    9.6967604383    14.400582148
C    1.4950050686    7.2570883884    9.3329706845
C    2.5806355775    6.8156328974    8.3332440886
H    3.5298482697    6.5928787764    8.8343682262
H    2.765601321    7.5820134954    7.5714686021
H    2.2574711711    5.9049452662    7.8170311815
C    0.191993842    7.5163091945    8.5409050865
H   -0.1011628491    6.6155242585    7.9883492567
H    0.3319975498    8.329293781    7.8194520087
H   -0.6391386445    7.7890990622    9.1994648463
C    1.2646367394    6.1070979596    10.339716873
H    0.9581174135    5.1957216822    9.8120450772
H    0.4825801592    6.3530962171    11.0657606791
H    2.1821181241    5.8885099251    10.8965261252
C    2.4101268852    11.6585487488    5.4749781372
C    1.7385680287    12.9834762912    5.9052655717
H    1.5395768232    13.0082891487    6.9818827918
H    0.7804030494    13.1096783665    5.3868931001
H    2.3759622633    13.8407040815    5.6596040352
C    1.4891277864    10.471678201    5.8480396115
H    1.2962529278    10.4317180655    6.9252478748
H    1.9445084683    9.5187747184    5.5538872503
H    0.5230855664    10.5621203817    5.3367144469
C    2.5806442452    11.6786239029    3.9452878452
H    1.6024584964    11.8005100874    3.4671258382
H    3.0179867355    10.7454389573    3.5725390012
H    3.2161565809    12.5102639721    3.619918418
C    7.4978825207    10.9624114592    5.4560746872
C    7.3428086895    9.8237885472    4.4218446468
H    7.0960562907    8.8781194228    4.9181928011
H    8.2809336384    9.6852672308    3.8712505504
H    6.5577626452    10.0353483154    3.6884717821
C    8.6797208455    10.6094493656    6.3805935668
H    8.8741524212    11.38785783    7.1255261387
H    9.5887580229    10.4826061369    5.7817691722
H    8.5018694154    9.6724865371    6.921351158
C    7.8239975218    12.2833573762    4.7214555116
H    7.0232947371    12.5657447245    4.0286952782
H    8.7506243805    12.1800045247    4.1437240942
H    7.956806335    13.1020798573    5.4379072706
     165
OPBE_12PhBr(Td)  Fe(II)BrPh(SciOPP) (Td)       Charge,Multiplicity=0,1 E0=-7206.2578932 E0-LOW=-7165.7637251 ZPE-Corr=1.436919 G-Corr-298=1.322586 NImag=0
Fe    2.2807671869    7.1890127746    8.5026076099
Br    1.5599303138    6.9051369697    6.3611624213
P    0.6814226885    6.6283499083    9.6391341919
P    3.3995503786    6.4212643836    10.0601656842
C    1.0976962236    6.6377424841    11.4286898492
C    0.2179134848    6.7240912262    12.5119430175
H   -0.8551374202    6.8183636337    12.3432166807
C    0.7393073717    6.716487639    13.8131687271
H    0.0644236656    6.800851805    14.6670379426
C    2.1225539348    6.6152414512    14.0266454415
H    2.5157724946    6.6199277327    15.0449401194
C    3.0040838624    6.5223636351    12.9410944328
H    4.081357408    6.4686944541    13.1010475488
C    2.4856809697    6.5370481992    11.6419923401
C   -0.8536046306    7.5888339541    9.4369580585
C   -0.7824037948    8.8035490093    8.7533427067
H    0.1917040069    9.1461802218    8.4089382802
C   -1.9427865069    9.558317059    8.5076652128
C   -3.1639918865    9.0390958316    8.9562352832
H   -4.0779050743    9.5960951273    8.7636153591
C   -3.2684884246    7.8056603175    9.6345570268
C   -2.0935646668    7.085689975    9.8726657159
H   -2.1250356134    6.1116618234    10.3550359244
C    0.1146778144    4.9192963635    9.3661926271
C    0.5403085311    3.8835233609    10.2051897461
H    1.2370934058    4.1101812942    11.0065547875
C    0.0630260856    2.5797863347    10.0161621199
C   -0.8362473203    2.3582221555    8.9606288415
H   -1.2208491754    1.350649433    8.8080225005
C   -1.2598399074    3.376550664    8.0869600557
C   -0.7596089261    4.666510061    8.2982792923
H   -1.0648525302    5.5001591204    7.6702139976
C    3.7612254825    4.637992282    9.8677902078
C    4.5074390145    3.9231190998    10.8196883403
H    4.7945446772    4.4226472575    11.7416408281
C    4.9007820119    2.6058171762    10.5605222958
C    4.5228141792    2.0338489507    9.3260001651
H    4.8469071808    1.0183044438    9.1109792899
C    3.7640756937    2.719728167    8.369587068
C    3.3768567775    4.0364043967    8.6697267265
H    2.7843401527    4.6147074426    7.9586030353
C    5.0439235685    7.1248971893    10.3849249942
C    6.166619443    6.5441477735    9.7762345289
H    6.0342395685    5.6359980405    9.1924365048
C    7.4347505651    7.118603319    9.9343669009
C    7.5310223278    8.2797117976    10.7202080652
H    8.511685829    8.7334723343    10.8581800447
C    6.4201487298    8.8879324509    11.3317812246
C    5.1616544961    8.303710167    11.1355266497
H    4.2610884437    8.7571355969    11.5409930372
C   -1.8151543376    10.8892919671    7.7667375498
C   -3.1689576626    11.5696005741    7.5414751608
H   -3.6676790703    11.7942244836    8.4956348756
H   -3.8362412568    10.9415985752    6.9331580729
H   -3.0143001556    12.5186718875    7.0088066461
C   -1.1578325669    10.6461701601    6.395475194
H   -0.1497441322    10.2242881612    6.5005120898
H   -1.0746134047    11.5988664702    5.8512445634
H   -1.7623741245    9.9504970138    5.7956884111
C   -0.922973946    11.8324929932    8.5945414749
H   -1.3834907268    12.0348453881    9.5728641695
H   -0.7989010779    12.7879710248    8.0625662942
H    0.0707742862    11.3995819167    8.7662666445
C    0.4709599269    1.4241934785    10.9315642432
C    1.419525657    1.8806975513    12.0454155374
H    0.9492360821    2.6400419826    12.6872293292
H    2.3486298398    2.2914235003    11.6309654683
H    1.6766683134    1.0177040279    12.6752465768
C   -0.7855161159    0.8194976049    11.5823880599
H   -1.3138677787    1.5783684371    12.1779534336
H   -0.4968998971   -0.0090545876    12.2465334589
H   -1.4814960496    0.4262583364    10.8291463957
C    1.1894922146    0.3457292488    10.1036817118
H    0.547182638   -0.0341190756    9.2972969958
H    1.4630970048   -0.5007153308    10.7516157283
H    2.1035591768    0.7574857609    9.6598253249
C   -2.2650902664    3.0595455475    6.9784563411
C   -2.6191660373    4.2949836093    6.1424732036
H   -3.0829306727    5.0781949817    6.758646244
H   -3.3365557926    4.0087091984    5.3601600988
H   -1.7295933965    4.715768896    5.6523292143
C   -1.6757100874    1.9952399773    6.0375739499
H   -1.4227357607    1.0748119143    6.580744614
H   -0.7631309296    2.3727619701    5.5588313272
H   -2.4073556968    1.7431201658    5.2551301229
C   -3.5602650222    2.5208122732    7.6123051423
H   -3.3760264703    1.6022194424    8.1859946834
H   -4.2927342758    2.290917739    6.8239436655
H   -3.9973140096    3.2693620157    8.2884558705
C    5.7636770887    1.7990733792    11.5331079927
C    5.0757144167    0.4645981318    11.8698722228
H    5.7121539901   -0.1151988497    12.5548097653
H    4.9048117167   -0.1430362016    10.9713712013
H    4.1071674893    0.6409202333    12.3541992191
C    6.0178499571    2.5502802081    12.8449074121
H    6.6185105642    1.9186832333    13.5147409876
H    5.0743205043    2.791395489    13.3557506159
H    6.5741962191    3.4828958405    12.6719908112
C    7.1231155228    1.5150846211    10.868480592
H    7.759311476    0.9356591411    11.5545687927
H    7.6364540232    2.4560999896    10.6254558556
H    7.0014416607    0.9378918721    9.9416198107
C    3.4036455122    2.1389216702    7.0037425672
C    4.1068861439    2.9850479116    5.9245055494
H    3.8746077988    2.5826169252    4.9269298468
H    5.1975583614    2.9637663991    6.066700665
H    3.7722066105    4.0306705854    5.9591100718
C    1.8839027021    2.2083918786    6.7891195561
H    1.3567235103    1.5815815703    7.5155174649
H    1.6415140775    1.8534888697    5.777184555
H    1.49374055    3.2267261749    6.8982763491
C    3.8488170122    0.6816082582    6.8461098963
H    3.3813818984    0.0380960185    7.605087447
H    4.9414940418    0.5822967941    6.9218734817
H    3.5447171144    0.3164210254    5.8548156824
C    6.6137567325    10.1584335538    12.1612441054
C    7.6543049367    9.9045102322    13.2663575652
H    8.6324699951    9.6244424343    12.8528319633
H    7.3173663777    9.0983071021    13.9344747865
H    7.7889008888    10.8185414973    13.8640563993
C    7.1086983838    11.282309334    11.2335532308
H    8.0632357742    11.0150111352    10.7590473788
H    7.2580705994    12.2064302337    11.8124779649
H    6.3674905269    11.4737130742    10.4456323626
C    5.313311261    10.6193327363    12.8292010821
H    4.5488341852    10.8676860384    12.0828664917
H    5.5144190865    11.5185661769    13.4292964609
H    4.9152976327    9.8427385926    13.4989160183
C   -4.6459588475    7.2843865804    10.0498436684
C   -5.3220669718    8.3014367336    10.9857912514
H   -4.7192066508    8.4472418541    11.8939019374
H   -6.3156907198    7.9320630069    11.2806004382
H   -5.4527483166    9.2762174396    10.4968771441
C   -4.5653487534    5.9400277101    10.7823289407
H   -5.5786318406    5.6194328002    11.0628667417
H   -4.1278085592    5.160239827    10.1433305236
H   -3.9667560449    6.0196745643    11.7015971753
C   -5.509243198    7.0926640476    8.7896995557
H   -5.6394353498    8.037316685    8.2442547124
H   -6.5052387755    6.7197872503    9.0725201079
H   -5.0415034062    6.3641541245    8.112091115
C    8.6920216658    6.5150050252    9.3057758021
C    9.6627844052    6.0983030157    10.4249815592
H    9.1960312802    5.3450032621    11.0764914511
H    9.9528062115    6.958959604    11.0430634411
H    10.5749701756    5.6657420862    9.9867869019
C    9.3685213553    7.5635842103    8.4048304465
H    9.6643663021    8.4551021294    8.9741900456
H    8.6860644543    7.8775014605    7.6017449686
H    10.2731409636    7.1340525209    7.9489451658
C    8.3825535086    5.2787109212    8.4532451666
H    9.316808843    4.8956340941    8.0185863785
H    7.6968190501    5.5220708022    7.6288057014
H    7.9352972099    4.476466389    9.0562426739
C    2.6131501616    8.8556271653    9.2114670056
C    2.0113815321    9.5983927436    10.2491019867
H    1.256354855    9.1252540593    10.8756622122
C    2.3522080642    10.9359037538    10.4817420002
H    1.8549171231    11.484650899    11.2855292086
C    3.3252060759    11.5693266778    9.6979243796
H    3.6011387852    12.607839261    9.8885497173
C    3.9527457474    10.8439724496    8.6740837871
H    4.7236576247    11.318026489    8.0612112023
C    3.603384312    9.5124644151    8.432699649
H    4.1276848756    8.9749850627    7.6347002782
     165
OPBE_12PhBr(SqP)  Fe(II)BrPh(SciOPP) (SqP)      Charge,Multiplicity=0,1 E0=-7206.216079 E0-LOW=-7165.7248783 ZPE-Corr=1.435721 G-Corr-298=1.319063 NImag=0
C    18.6518783101    8.4519981457    13.4762552028
C    17.3535925701    8.5024952595    12.6665640176
C    19.8462399285    8.9699066457    12.6569090601
C    16.4266958736    7.4504592545    12.7000327042
C    15.1956115607    7.5730588095    12.039627596
C    14.8943948142    8.7135635524    11.2829025
C    15.8110841675    9.7683480294    11.2083006125
C    17.0172772218    9.6474471365    11.9234535656
C    18.4688141957    9.3567173303    14.708965686
C    18.970965124    7.0287198486    13.9548785208
P    14.0858739093    6.1381941399    11.9902999289
C    12.3959674243    6.790153875    11.9345929095
C    11.493683653    6.0579320147    11.1508616315
C    10.171822314    6.4893779349    10.9911675901
C    9.7960508427    7.6771471683    11.642499503
C    10.6815208143    8.4399558887    12.4258236124
C    11.9959756407    7.973214202    12.5714411569
C    10.2045013985    9.7512104154    13.0535779989
C    9.0138828775    9.4703714918    13.9870694766
C    11.3028800801    10.4427315152    13.8704904235
C    9.7646029741    10.7109408954    11.9331253932
C    9.1709551613    5.739317974    10.1119484167
C    9.7815846838    4.4801106621    9.4845817882
C    15.5358743063    11.0233213398    10.3787992481
C    15.5227575384    12.2544497507    11.3013007999
Fe    14.7086938539    4.8765230737    10.3386445592
C    14.7128204055    3.2531263366    9.3164256977
C    15.8641949146    2.7346597952    8.6939976094
C    15.784126638    1.6256393224    7.8405667236
C    14.5514383696    1.0012070894    7.6138933717
C    13.3990136666    1.4926831887    8.2448943941
C    13.4835700241    2.6030306896    9.0893499849
P    15.3841470139    3.5777003583    11.8526384113
C    14.5364345439    1.9719658967    11.9825378499
C    14.9970276929    0.805240976    11.362142434
C    14.2036939701   -0.351015393    11.3611636237
C    12.9326122493   -0.279152078    11.9552517686
C    12.4242635562    0.8969403406    12.5349099961
C    13.2535265807    2.0238002619    12.5497799901
C    14.6764627028   -1.6682176979    10.7424841151
C    14.7670290466   -2.7347477688    11.8480814326
C    11.0066977203    0.9152046011    13.1100407895
C    10.6267223214    2.2861972897    13.6826653341
C    14.354617587    5.3847635812    13.6259292821
C    13.9839037032    5.9301142165    14.8632708895
C    14.3802664907    5.2800346824    16.036672391
C    15.1481484949    4.1046178118    15.9745983738
C    15.5095260725    3.5579622706    14.7388231309
C    15.1058632066    4.2016466041    13.5608396025
C    8.7107601526    6.6681793779    8.9742556953
C    7.9575916744    5.3192382736    10.9593276159
C    14.1903825179    10.9521699219    9.6466986741
C    16.647120994    11.1789086275    9.3248692156
C    17.1804708598    3.281654953    11.7876737285
C    17.915355686    4.2797562855    11.1297961344
C    19.2935891503    4.1470492804    10.9291299418
C    19.9124610803    2.9942815792    11.442733716
C    19.2124017358    1.9955003657    12.1436781207
C    17.8269774221    2.1516365935    12.3058671952
C    20.0936451657    5.1703083734    10.1232153944
C    19.2380734152    6.3776802789    9.7179355961
C    19.9636408362    0.7697939888    12.6685741288
C    20.5623151599    0.0024020178    11.4755374845
C    20.6021610384    4.4854772807    8.8412547213
C    21.2978427987    5.6665006387    10.9416740838
C    21.0950198422    1.2237810097    13.6077854396
C    19.0530628782   -0.1864579217    13.4478335133
C    16.0522262301   -1.5395555756    10.0781816818
C    13.671964887   -2.1264304447    9.6704199455
C    10.0055752864    0.5647898489    11.9946469859
C    10.8994817457   -0.1248197596    14.2389651863
H    13.3957954383    6.8474045966    14.9061892517
H    14.0956212769    5.6908520576    17.0070566144
H    11.8619034012    5.1683109085    10.6435304873
H    8.7758790368    8.0369688728    11.5154182483
H    12.7307363776    8.5385561464    13.1391914157
H    13.9472141746    8.7499425998    10.7530432877
H    17.7198105389    10.4782751091    11.8982549591
H    16.6409456845    6.5316653057    13.2402976999
[truncated: 38,688 more chars]
